# Supplementary material for: Statistical Effective Diffusivity Estimation in Porous Media Using an Integrated On-site Imaging Workflow for Synchrotron Users
Source: Transp Porous Media. 2023 Jul 26;150(1):71–88. doi: 10.1007/s11242-023-01993-7 (PMC10468943; doi:10.1007/s11242-023-01993-7)
Supplement: Supplementary file 2 — Supplementary file2 (ZIP 1081 KB) [file 11242_2023_1993_MOESM2_ESM.zip › SI.tex]

%%%%%%%%%%%%%%%%%%%%%%%%%%%%%%%%%%%%%%%%%%%%%%%%%%%%%%%%%%%%%%%%%%%%%
%%                                                                 %%
%% Please do not use \input{...} to include other tex files.       %%
%% Submit your LaTeX manuscript as one .tex document.              %%
%%                                                                 %%
%% All additional figures and files should be attached             %%
%% separately and not embedded in the \TeX\ document itself.       %%
%%                                                                 %%
%%%%%%%%%%%%%%%%%%%%%%%%%%%%%%%%%%%%%%%%%%%%%%%%%%%%%%%%%%%%%%%%%%%%%

%%\documentclass[referee,sn-basic]{sn-jnl}% referee option is meant for double line spacing

%%=======================================================%%
%% to print line numbers in the margin use lineno option %%
%%=======================================================%%

%\documentclass[lineno,sn-mathphys]{sn-jnl}% Basic Springer Nature Reference Style/Chemistry Reference Style

% \usepackage{lineno}
%%======================================================%%
%% to compile with pdflatex/xelatex use pdflatex option %%
%%======================================================%%

%%\documentclass[pdflatex,sn-basic]{sn-jnl}% Basic Springer Nature Reference Style/Chemistry Reference Style

%\documentclass[sn-basic]{sn-jnl}% Basic Springer Nature Reference Style/Chemistry Reference Style
\documentclass[sn-mathphys]{sn-jnl}% Math and Physical Sciences Reference Style
%%\documentclass[sn-aps]{sn-jnl}% American Physical Society (APS) Reference Style
%%\documentclass[sn-vancouver]{sn-jnl}% Vancouver Reference Style
%%\documentclass[sn-apa]{sn-jnl}% APA Reference Style
%%\documentclass[sn-chicago]{sn-jnl}% Chicago-based Humanities Reference Style
%%\documentclass[sn-standardnature]{sn-jnl}% Standard Nature Portfolio Reference Style
%%\documentclass[default]{sn-jnl}% Default
%%\documentclass[default,iicol]{sn-jnl}% Default with double column layout

%%%% Standard Packages
%%<additional latex packages if required can be included here>
\usepackage{lineno}
%%%%

%%%%%=============================================================================%%%%
%%%%  Remarks: This template is provided to aid authors with the preparation
%%%%  of original research articles intended for submission to journals published 
%%%%  by Springer Nature. The guidance has been prepared in partnership with 
%%%%  production teams to conform to Springer Nature technical requirements. 
%%%%  Editorial and presentation requirements differ among journal portfolios and 
%%%%  research disciplines. You may find sections in this template are irrelevant 
%%%%  to your work and are empowered to omit any such section if allowed by the 
%%%%  journal you intend to submit to. The submission guidelines and policies 
%%%%  of the journal take precedence. A detailed User Manual is available in the 
%%%%  template package for technical guidance.
%%%%%=============================================================================%%%%

%\jyear{2021}%

%% as per the requirement new theorem styles can be included as shown below
\theoremstyle{thmstyleone}%
\newtheorem{theorem}{Theorem}%  meant for continuous numbers
%%\newtheorem{theorem}{Theorem}[section]% meant for sectionwise numbers
%% optional argument [theorem] produces theorem numbering sequence instead of independent numbers for Proposition
\newtheorem{proposition}[theorem]{Proposition}% 
%%\newtheorem{proposition}{Proposition}% to get separate numbers for theorem and proposition etc.

\theoremstyle{thmstyletwo}%
\newtheorem{example}{Example}%
\newtheorem{remark}{Remark}%

\theoremstyle{thmstylethree}%
\newtheorem{definition}{Definition}%

\usepackage[none]{hyphenat}

\raggedbottom
%%\unnumbered% uncomment this for unnumbered level heads
%\modulolinenumbers[5]
\linenumbers
%\usepackage{blindtext}

\sloppy
\title[Statistical Effective Diffusivity Estimation in Porous Media - SI]{Statistical Effective Diffusivity Estimation in Porous Media using an Integrated On-Site Imaging Workflow for Synchrotron Users - Supplementary Information}

%\title{Statistical Effective Diffusivity Estimation in Porous Media using an Integrated On-Site Imaging Workflow for Synchrotron Users - Supplementary Information}

\author*[1]{\fnm{James} \sur{Le Houx}}\email{james.le-houx@diamond.ac.uk}
\equalcont{These authors contributed equally to this work.}

\author[2]{\fnm{Siul} \sur{Ruiz}}\email{s.a.ruiz@soton.ac.uk}
\equalcont{These authors contributed equally to this work.}

\author[2,3]{\fnm{Daniel} \sur{McKay Fletcher}}\email{dmmf1d19@soton.ac.uk}
\equalcont{These authors contributed equally to this work.}

\author[1]{\fnm{Sharif} \sur{Ahmed}}\email{sharif.ahmed@diamond.ac.uk}

\author[2]{\fnm{Tiina} \sur{Roose}}\email{t.roose@soton.ac.uk}


\begin{document}

\maketitle


\section{Effective Parameter Estimation}

\subsection{Mathematical Homogenisation Method - full derivation }\label{section:homogenisation}
Formal effective parameter estimation for different physical phenomena in porous media has been well established~\cite{hornung1996homogenization}. This study focuses on obtaining effective estimates for diffusivity initially considering an image based domain. A key assumption that will be followed in this work is that there exist a separation of scales associated with the small and large scale. The small scale presents all of the imaged detail in the pore space and is assumed to be periodic in the different directions. The large scale can take the estimated effective (or homogenised) diffusivity and generate estimates that are sufficient for describing the large transport scale behaviour without explicitly considering all of the pore scale detail.  


% We begin by considering the non-dimensional diffusion equation:
% \begin{equation}\label{diffEQ}
%     \frac{\partial c}{\partial t} = \nabla \cdot (D \nabla c), \; \mathbf{x} \in \Omega, 
% \end{equation}
% where $c$ is a concentration of a transporting solute, $t$ is time, $D$ is the diffusivity in the domain, $\mathbf{x}$ is the dimensionless spatial coordinate associated with regions in the domain volume $\Omega$, and $\nabla$ is the spatial differentiation operator. The diffusivity changes spatially depending on whether its in pore space or in solid sub-domains, thus $D=D(\mathbf{x})$. We assume that the domain $\Omega = \bigcup_i^n \Omega_i$, where each $\Omega_i$ is a periodically repeating sub-domain (or cell). As such, the boundary condition for periodicity is given as: 
% \begin{equation}\label{periodic}
%     c -\; periodic, \; \mathbf{x} \in \partial \Omega_i, 
% \end{equation}
% where $\partial \Omega_i$ is the outer boundary of a cell. For internal boundaries between pore-space and solids, solute cannot move across, thus:
% \begin{equation}\label{NoFlux}
%     \mathbf{\hat{n}} \cdot (D \nabla c)=0, \; \mathbf{x} \in \Gamma_i, 
% \end{equation}
% where $\Gamma_i$ represents the internal boundaries between solids and pore-space. Considering the relationship between the large scale and small scale as $L_X = \epsilon l_{\xi}$ where $\epsilon$ is a small number, we can then split the spatial coordinates into a large and small scale. The dimensional coordinate is split as:
% \begin{equation} \label{scales}
% L_X \mathbf{x} = (l_{\xi}\boldsymbol \xi, L_X \mathbf{X})    
% \end{equation}
% where $\boldsymbol \xi$ represents the dimensionless small scale coordinate system associated with the periodic cells in $\Omega_i$ and $\mathbf{X}$ represents the dimensionless large scale coordinate system which will be associated with the homogenised solution on the full volume $\Omega$. As a result, the dimensional spatial differential operator would be of the form:
% \begin{equation}\label{nablas_dim}
%     \frac{1}{L_X}\nabla(\cdot)  = \frac{1}{L_X}\nabla_X(\cdot)+\frac{1}{l_\xi}\nabla_{\xi}(\cdot).
% \end{equation}
% and thus, we derive our dimensionless differential operator as:
% \begin{equation}\label{nablas}
%     \nabla(\cdot)  = \nabla_X(\cdot)+\epsilon^{-1}\nabla_{\xi}(\cdot).
% \end{equation}
% We then assume that the concentration can be expanded as:
% \begin{equation}\label{cs}
%     c = \epsilon^{0}c_{(0)}+\epsilon^{1}c_{(1)}+\epsilon^{2}c_{(2)}+\mathcal{O}(\epsilon^3)
% \end{equation}
% Substituting in eqs. \ref{nablas} and \ref{cs} into  eq. \ref{diffEQ}, we obtain the following equation on the cell:
% \begin{equation}\label{diffEQ_expanded}
%     \begin{array}{ll}
%              \epsilon^0 \frac{\partial c_{(0)}}{\partial t} =  \epsilon^{-2} \nabla_{\xi} \cdot (D \nabla_{\xi} c_{(0)}) + \epsilon^{-1}( \nabla_{\xi} \cdot (D (\nabla_{\xi} c_{(1)}+\nabla_{X} c_{(0)})) \\ +  \nabla_{X} \cdot (D \nabla_{\xi} c_{(0)}) ) + \epsilon^{0}( \nabla_{\xi} \cdot (D (\nabla_{\xi} c_{(2)}+\nabla_{X} c_{(1)})) + \\ \nabla_{X} \cdot (D (\nabla_{\xi} c_{(1)}+\nabla_{X} c_{(0)}) ) +\mathcal{O}(\epsilon^1), & \boldsymbol \xi \in \Omega_i, 
%         \end{array}
% \end{equation}
% with the associated no flux conditions:
% \begin{equation}\label{NoFlux_expanded}
%     \begin{array}{ll}
%               \epsilon^{-2} \mathbf{\hat{n}}  \cdot (D \nabla_{\xi} c_{(0)}) + \epsilon^{-1}( \mathbf{\hat{n}}  \cdot (D (\nabla_{\xi} c_{(1)}+\nabla_{X} c_{(0)}))) \\ + \epsilon^{0}( \mathbf{\hat{n}}  \cdot (D (\nabla_{\xi} c_{(2)}+\nabla_{X} c_{(1)}))) +\mathcal{O}(\epsilon^1) = 0, & \boldsymbol \xi \in \Gamma_i, 
%         \end{array}
% \end{equation}
% and 
% \begin{equation}\label{periodic_expanded}
%     c_{(0)}, c_{(1)}, c_{(2)}, ... -\; periodic, \; \boldsymbol \xi \in \partial \Omega_i. 
% \end{equation}
% We note that given the periodicity of the cell, it suffices to consider $D = D(\boldsymbol \xi)$. 
% \subsubsection{Order $\mathcal{O}(\epsilon^{-2})$}
% Considering only the terms in $\epsilon^{-2}$, we have the following system of equations: 
% \begin{equation}\label{diffEQ_epsm2}
% \left\{
%         \begin{array}{ll}
%             \nabla_{\xi} \cdot (D \nabla_{\xi} c_{(0)}) = 0, & \quad \boldsymbol \xi \in \Omega_i \\
%             \mathbf{\hat{n}}  \cdot (D \nabla_{\xi} c_{(0)})=0 , & \quad \boldsymbol \xi \in \Gamma_i \\
%             c_{(0)} - \; periodic , & \quad \boldsymbol \xi \in \partial \Omega_i
%         \end{array}
%     \right.,
% \end{equation}
% We consider the domain integral of $c_{(0)}(\nabla_{\xi} \cdot (D \nabla_{\xi} c_{(0)}))$ and use Green's identity to expand the integral and obtain:
% \begin{equation}\label{ibp}
%   %  \begin{align*}
%     \int_{\Omega_i}{c_{(0)}(\nabla_{\xi} \cdot (D \nabla_{\xi} c_{(0)}))d \boldsymbol \xi} = \oint_{\partial \Omega_i \cup \Gamma_i}{c_{(0)}(\mathbf{\hat{n}} \cdot (D \nabla_{\xi} c_{(0)}))d \boldsymbol \xi} \\ 
%     - \int_{\Omega_i}{( D \|\nabla_{\xi} c_{(0)} \|^2)d \boldsymbol \xi}. 
%  %   \end{align*}
% \end{equation}
% Due to the domain equations and boundary conditions (eq \ref{diffEQ_epsm2}), only the last term remains. Thus, eq. \ref{ibp} becomes:
% \begin{equation}\label{c0_is_0}
%     \int_{\Omega_i}{( D \|\nabla_{\xi} c_{(0)} \|^2)d \boldsymbol \xi}=0.
% \end{equation}
% This can only be true if either $D=0$ or $\|\nabla_{\xi} c_{(0)} \|^2=0$. Assuming the non-trivial case (i.e. $D\neq 0$), we can deduce from this that $c_{(0)}(t, \boldsymbol \xi,\mathbf{X}) = c_{(0)}(t,\mathbf{X})$, thus not varying on the small scale.
\begin{linenomath*}
Considering the diffusion equation:
\begin{equation}\label{diffEQ_dim}
    \frac{\partial \tilde{c}}{\partial \tilde{t}} = \tilde{\nabla} \cdot (\tilde{D} \tilde{\nabla} \tilde{c}), \; \mathbf{\tilde{x}} \in \Omega, 
\end{equation}
where $\tilde{c}$ [mol m$^{-3}$] is a concentration of a transporting solute, $\tilde{t}$ [s] is time, $\tilde{D}$ [m$^2$ s$^{-1}$] is the diffusivity, $\mathbf{\tilde{x}}$ is the spatial coordinate associated with regions in the domain volume $\Omega$ (Figure \ref{ROI} A.), and $\tilde{\nabla}$ is the spatial differentiation operator. Assuming the dimensional scaling of the different terms is 
\begin{equation}\label{dims1}
        \begin{array}{ll}
          \tilde{\nabla}(\cdot) = \frac{1}{L_X} \nabla (\cdot), & \tilde{t} = \tau t \\
           \tilde{c} = \bar{c} c, & \tilde{D} = \frac{L_{x}^2}{\tau} D
        \end{array} ,
\end{equation}
where $L_X$ [m] is the large length scale, $\tau$ [s] is the time scale, and $\bar{c}$ is the average initial concentration of solute. The non-dimensional equation becomes:
\begin{equation}\label{diffEQ}
    \frac{\partial c}{\partial t} = \nabla \cdot (D \nabla c), \; \mathbf{x} \in \Omega. 
\end{equation} 
\begin{figure}[h]
\centering
\includegraphics[scale=0.4]{ROI_v4.png}
\caption{Generating effective parameter estimate based on XCT images. A - Representation of a large scale pore space $\Omega$ comprised of periodic subdomains $\Omega_i$. The length scale of the large domain is represented by $L_X$ while the length scale of the subdomain is represented by $l_\xi$. B - The full image based geometry representing the pore space within a porous media (soil pore space in the given example). C - Determining the representative elementary volume sufficient for obtaining reasonable effective parameter (i.e. diffusivity) estimates. D - Generating a region of interest for a given size at a random location in the modelled domain.}
\label{ROI}
\end{figure}

We assume that the domain $\Omega = \bigcup_i^n \Omega_i$, where each $\Omega_i$ is a periodically repeating sub-domain (or cell) (Figure \ref{ROI} A-B.). As such, the boundary condition for periodicity is given as: 
\begin{equation}\label{periodic}
    c -\; periodic, \; \mathbf{x} \in \partial \Omega_i, 
\end{equation}
where $\partial \Omega_i$ is the outer boundary of a cell (Figure \ref{ROI} B.). We assume that solutes cannot move across internal boundaries between pore-space and solids:
\begin{equation}\label{NoFlux}
    \mathbf{\hat{n}} \cdot (D \nabla c)=0, \; \mathbf{x} \in \Gamma_i, 
\end{equation}
\end{linenomath*}
where $\Gamma_i$ represents the internal boundaries between solids and pore-space (Figure \ref{ROI} B.). 

\subsubsection{Multi-scale expansion}
The dimensional differential operator can be expanded into a large scale estimate and a small scale corrector:
\begin{linenomath*}
\begin{equation}\label{exs_dim}
    \tilde{\nabla}(\cdot) = \tilde{\nabla}_{X}(\cdot) + \tilde{\nabla}_{\xi}(\cdot),
\end{equation}
where $\mathbf{X}$ and $\boldsymbol \xi$ are the large and small scale spatial variable respectively. The dimensional scaling of the differential operators is given by:
\begin{equation}\label{dims2}
        \begin{array}{ll}
        \tilde{\nabla}_{X}(\cdot) = \frac{1}{L_X} \nabla_{X}(\cdot), & \tilde{\nabla}_{\xi}(\cdot) = \frac{1}{l_{\xi}} \nabla_{\xi}(\cdot)
        \end{array} ,
\end{equation}
Considering the relationship between the large scale and small scale as $L_X >> l_{\xi}$, we say that the ratio between the scales is given by $\frac{l_{\xi}}{L_x} = \epsilon$ where $\epsilon$ is a small number. Our dimensionless differential operator can be expressed as:
\begin{equation}\label{nablas}
    \nabla(\cdot)  = \nabla_X(\cdot)+\epsilon^{-1}\nabla_{\xi}(\cdot).
\end{equation}
We then assume that the concentration can be expanded as:
\begin{equation}\label{cs}
    c = \epsilon^{0}c_{(0)}+\epsilon^{1}c_{(1)}+\epsilon^{2}c_{(2)}+\mathcal{O}(\epsilon^3)
\end{equation}
Substituting in eqs. \ref{nablas} and \ref{cs} into  eq. \ref{diffEQ}, we obtain the following equation on the cell:
\begin{equation}\label{diffEQ_expanded}
    \begin{array}{ll}
             \epsilon^0 \frac{\partial c_{(0)}}{\partial t} =  \epsilon^{-2} \nabla_{\xi} \cdot (D \nabla_{\xi} c_{(0)}) + \epsilon^{-1}( \nabla_{\xi} \cdot (D (\nabla_{\xi} c_{(1)}+\nabla_{X} c_{(0)})) \\ +  \nabla_{X} \cdot (D \nabla_{\xi} c_{(0)}) ) + \epsilon^{0}( \nabla_{\xi} \cdot (D (\nabla_{\xi} c_{(2)}+\nabla_{X} c_{(1)})) + \\ \nabla_{X} \cdot (D (\nabla_{\xi} c_{(1)}+\nabla_{X} c_{(0)}) ) +\mathcal{O}(\epsilon^1), & \boldsymbol \xi \in \Omega_i, 
        \end{array}
\end{equation}
with the associated no flux conditions:
\begin{equation}\label{NoFlux_expanded}
    \begin{array}{ll}
              \epsilon^{-2} \mathbf{\hat{n}}  \cdot (D \nabla_{\xi} c_{(0)}) + \epsilon^{-1}( \mathbf{\hat{n}}  \cdot (D (\nabla_{\xi} c_{(1)}+\nabla_{X} c_{(0)}))) \\ + \epsilon^{0}( \mathbf{\hat{n}}  \cdot (D (\nabla_{\xi} c_{(2)}+\nabla_{X} c_{(1)}))) +\mathcal{O}(\epsilon^1) = 0, & \boldsymbol \xi \in \Gamma_i, 
        \end{array}
\end{equation}
and 
\begin{equation}\label{periodic_expanded}
    c_{(0)}, c_{(1)}, c_{(2)}, ... -\; periodic, \; \boldsymbol \xi \in \partial \Omega_i. 
\end{equation}
\end{linenomath*}
We note that given the periodicity of the cell, it suffices to consider $D = D(\boldsymbol \xi)$.

\subsubsection{Order $\mathcal{O}(\epsilon^{-2})$}
Considering only the terms in $\epsilon^{-2}$, we have the following system of equations:
\begin{linenomath*}
\begin{equation}\label{diffEQ_epsm2}
\left\{
        \begin{array}{ll}
            \nabla_{\xi} \cdot (D \nabla_{\xi} c_{(0)}) = 0, & \quad \boldsymbol \xi \in \Omega_i \\
            \mathbf{\hat{n}}  \cdot (D \nabla_{\xi} c_{(0)})=0 , & \quad \boldsymbol \xi \in \Gamma_i \\
            c_{(0)} - \; periodic , & \quad \boldsymbol \xi \in \partial \Omega_i
        \end{array}
    \right.,
\end{equation}
We consider the domain integral of $c_{(0)}(\nabla_{\xi} \cdot (D \nabla_{\xi} c_{(0)}))$ and use Green's identity to expand the integral and obtain:
\begin{equation}\label{ibp}
  %  \begin{align*}
    \int_{\Omega_i}{c_{(0)}(\nabla_{\xi} \cdot (D \nabla_{\xi} c_{(0)}))d \boldsymbol \xi} = \oint_{\partial \Omega_i \cup \Gamma_i}{c_{(0)}(\mathbf{\hat{n}} \cdot (D \nabla_{\xi} c_{(0)}))d \boldsymbol \xi} \\ 
    - \int_{\Omega_i}{( D \|\nabla_{\xi} c_{(0)} \|^2)d \boldsymbol \xi}. 
 %   \end{align*}
\end{equation}
Due to the domain equations and boundary conditions (eq \ref{diffEQ_epsm2}), only the last term remains. Thus, eq. \ref{ibp} becomes:
\begin{equation}\label{c0_is_0}
    \int_{\Omega_i}{( D \|\nabla_{\xi} c_{(0)} \|^2)d \boldsymbol \xi}=0.
\end{equation}
\end{linenomath*}
This can only be true if either $D=0$ or $\|\nabla_{\xi} c_{(0)} \|^2=0$. Assuming the non-trivial case (i.e. $D\neq 0$), we can deduce from this that $c_{(0)}(t, \boldsymbol \xi,\mathbf{X}) = c_{(0)}(t,\mathbf{X})$, thus not varying on the small scale.

\subsubsection{Order $\mathcal{O}(\epsilon^{-1})$}

Considering the terms in $\epsilon^{-1}$, we have the following system of equations: 
\begin{linenomath*}
\begin{equation}\label{diffEQ_epsm1_v1}
\left\{
        \begin{array}{ll}
             \nabla_{\xi} \cdot (D (\nabla_{\xi} c_{(1)}+\nabla_{X} c_{(0)})) + \nabla_{X} \cdot (D \nabla_{\xi} c_{(0)})  = 0, & \quad \boldsymbol \xi \in \Omega_i \\
             \mathbf{\hat{n}}  \cdot (D (\nabla_{\xi} c_{(1)}+\nabla_{X} c_{(0)}))=0 , & \quad \boldsymbol \xi \in \Gamma_i \\
            c_{(0)},c_{(1)} - \; periodic , & \quad \boldsymbol \xi \in \partial \Omega_i
        \end{array}
    \right..
\end{equation}
From eq \ref{c0_is_0}, we can simplify the equation to:
\begin{equation}\label{diffEQ_epsm1_v2}
\left\{
        \begin{array}{ll}
             \nabla_{\xi} \cdot (D (\nabla_{\xi} c_{(1)}+\nabla_{X} c_{(0)}))  = 0, & \quad \boldsymbol \xi \in \Omega_i \\
             \mathbf{\hat{n}}  \cdot (D (\nabla_{\xi} c_{(1)}+\nabla_{X} c_{(0)}))=0 , & \quad \boldsymbol \xi \in \Gamma_i \\
            c_{(0)},c_{(1)} - \; periodic , & \quad \boldsymbol \xi \in \partial \Omega_i
        \end{array}
    \right..
\end{equation}
We represent the gradient term as:
\begin{equation}
\nabla_{X} c_{(0)} = \sum_i^n{\mathbf{\hat{e}}_i \frac{\partial c_{(0)}}{\partial X_i} },    
\end{equation}
where $\mathbf{\hat{e}}_i$ are the unit vectors in the $X_i$ directions, and we expand eq.\ref{diffEQ_epsm1_v2} as:
\begin{equation}\label{diffEQ_epsm1_v3}
\left\{
        \begin{array}{ll}
             \nabla_{\xi} \cdot (D \nabla_{\xi} c_{(1)})  = - \nabla_{\xi} \cdot (D (\sum_i^n{\mathbf{\hat{e}}_i \frac{\partial c_{(0)}}{\partial X_i} })), & \quad \boldsymbol \xi \in \Omega_i \\
             \mathbf{\hat{n}}  \cdot (D (\nabla_{\xi} c_{(1)}+\sum_i^n{\mathbf{\hat{e}}_i \frac{\partial c_{(0)}}{\partial X_i} }))=0 , & \quad \boldsymbol \xi \in \Gamma_i \\
            c_{(0)},c_{(1)} - \; periodic , & \quad \boldsymbol \xi \in \partial \Omega_i
        \end{array}
    \right..
\end{equation}
We now consider the following system of equations who's solutions will act as small scale correctors to our homogenised system:
\begin{equation}\label{cell_problem_v1}
\left\{
        \begin{array}{ll}
             \nabla_{\xi} \cdot (D \nabla_{\xi} \chi_i)  = - \nabla_{\xi} \cdot (D \mathbf{\hat{e}}_i), & \quad \boldsymbol \xi \in \Omega_i \\
             \mathbf{\hat{n}}  \cdot (D (\nabla_{\xi} \chi_i+\mathbf{\hat{e}}_i))=0 , & \quad \boldsymbol \xi \in \Gamma_i \\
            \chi_i - \; periodic , & \quad \boldsymbol \xi \in \partial \Omega_i
        \end{array}
    \right.,
\end{equation}
where $\chi_i$ is the small scale corrector in the $i^{th}$ direction. If we multiply both sides of the eq. \ref{cell_problem_v1} by $\frac{\partial c_{(0)}}{\partial X_i}$, we obtain:
\begin{equation}\label{cell_problem_v2}
\left\{
        \begin{array}{ll}
             \nabla_{\xi} \cdot (D \nabla_{\xi} \chi_i \frac{\partial c_{(0)}}{\partial X_i})  = - \nabla_{\xi} \cdot (D \mathbf{\hat{e}}_i \frac{\partial c_{(0)}}{\partial X_i}), & \quad \boldsymbol \xi \in \Omega_i \\
             \mathbf{\hat{n}}  \cdot (D (\nabla_{\xi} \chi_i\frac{\partial c_{(0)}}{\partial X_i}+\mathbf{\hat{e}}_i \frac{\partial c_{(0)}}{\partial X_i}))=0 , & \quad \boldsymbol \xi \in \Gamma_i \\
            \chi_i\frac{\partial c_{(0)}}{\partial X_i} - \; periodic , & \quad \boldsymbol \xi \in \partial \Omega_i
        \end{array}
    \right..
\end{equation}
Note that by eq. \ref{c0_is_0}, $\frac{\partial c_{(0)}}{\partial X_i}$ is invariant to differentiation by the $\nabla_{\xi} (\cdot)$ operator. As such, if we take the summation of eq. \ref{cell_problem_v2} for the different $i^{th}$ directions, we obtain:
\begin{equation}\label{cell_problem_v3}
\left\{
        \begin{array}{ll}
             \nabla_{\xi} \cdot (D \nabla_{\xi}(\sum_i^n{\chi_i \frac{\partial c_{(0)}}{\partial X_i} }))  = - \nabla_{\xi} \cdot (D (\sum_i^n{\mathbf{\hat{e}}_i \frac{\partial c_{(0)}}{\partial X_i} })), & \quad \boldsymbol \xi \in \Omega_i \\
             \mathbf{\hat{n}}  \cdot (D (\nabla_{\xi} (\sum_i^n{\chi_i \frac{\partial c_{(0)}}{\partial X_i} })+\sum_i^n{\mathbf{\hat{e}}_i \frac{\partial c_{(0)}}{\partial X_i} }))=0 , & \quad \boldsymbol \xi \in \Gamma_i \\
            \sum_i^n{\chi_i \frac{\partial c_{(0)}}{\partial X_i} } - \; periodic , & \quad \boldsymbol \xi \in \partial \Omega_i
        \end{array}
    \right..
\end{equation}
By substituting eq. \ref{cell_problem_v3} into eq. \ref{diffEQ_epsm1_v3}, we can see the relationship between the two scales manifests as:
\begin{equation} \label{c1}
c_{(1)}(t,\boldsymbol \xi,\mathbf{X}) = \sum_{i=1}^n{\chi_i(\boldsymbol \xi) \frac{\partial c_{(0)}(t,\mathbf{X})}{\partial X_i}} + \bar{c}_{(1)}(t,\mathbf{X}), 
\end{equation}
\end{linenomath*}
where $\bar{c}_{(1)}$ vanishes under differentiation by the $\nabla_{\xi} (\cdot)$ operator.

\subsubsection{Order $\mathcal{O}(\epsilon^{0})$}
We consider lastly the terms on the order $\mathcal{O}(\epsilon^0)$:
\begin{linenomath*}
\begin{equation}\label{diffEQ_epsm0_v1}
\left\{
        \begin{array}{ll}
           \frac{\partial c_{(0)}}{\partial t} =   \nabla_{\xi} \cdot (D (\nabla_{\xi} c_{(2)}+\nabla_{X} c_{(1)})) + \nabla_{X} \cdot (D (\nabla_{\xi} c_{(1)}+\nabla_{X} c_{(0)}) ), & \quad \boldsymbol \xi \in \Omega_i \\
             \mathbf{\hat{n}}  \cdot (D (\nabla_{\xi} c_{(2)}+\nabla_{X} c_{(1)}))=0 , & \quad \boldsymbol \xi \in \Gamma_i \\
            c_{(0)},c_{(1)},c_{(2)} - \; periodic , & \quad \boldsymbol \xi \in \partial \Omega_i
        \end{array}
    \right..
\end{equation}
We consider the domain equation inside of the integral. As such, we have:
\begin{equation}\label{diffEQ_epsm0_v1_dom_int_v1}
    \int_{\Omega_i}{\frac{\partial c_{(0)}}{\partial t} d\boldsymbol \xi} = \int_{\Omega_i}{(\nabla_{\xi} \cdot (D (\nabla_{\xi} c_{(2)}+\nabla_{X} c_{(1)})) + \nabla_{X} \cdot (D (\nabla_{\xi} c_{(1)}+\nabla_{X} c_{(0)}) )) d\boldsymbol \xi}.
\end{equation}
By divergence theorem, we can see that the first term becomes:
\begin{equation}\label{divergence_theorem}
     \int_{\Omega_i}{(\nabla_{\xi} \cdot (D (\nabla_{\xi} c_{(2)}+\nabla_{X} c_{(1)})) ) d\boldsymbol \xi} = \oint_{\partial \Omega_i\cup \Gamma_i}{(\mathbf{\hat{n}}  \cdot (D (\nabla_{\xi} c_{(2)}+\nabla_{X} c_{(1)})) ) d\boldsymbol \xi},
\end{equation}
and by the boundary conditions in eq. \ref{diffEQ_epsm0_v1}, we can see:
\begin{equation}\label{divergence_theorem2}
      \oint_{\partial \Omega_i\cup \Gamma_i}{(\mathbf{\hat{n}}  \cdot (D (\nabla_{\xi} c_{(2)}+\nabla_{X} c_{(1)})) ) d\boldsymbol \xi} = 0.
\end{equation}
Thus, eq. \ref{diffEQ_epsm0_v1_dom_int_v1} can be re-written as:
\begin{equation}\label{diffEQ_epsm0_v2}
    \int_{\Omega_i}{\frac{\partial c_{(0)}}{\partial t} d\boldsymbol \xi} = \int_{\Omega_i}{( \nabla_{X} \cdot (D (\nabla_{\xi} c_{(1)}+\nabla_{X} c_{(0)}) )) d\boldsymbol \xi}.
\end{equation}
By substituting in eq. \ref{c1} into eq. \ref{diffEQ_epsm0_v2}, we get:
\begin{equation}\label{diffEQ_epsm0_v1_dom_int_v3}
    \int_{\Omega_i}{\frac{\partial c_{(0)}}{\partial t} d\boldsymbol \xi} = \int_{\Omega_i}{( \nabla_{X} \cdot (D (\nabla_{\xi}\chi_k \otimes \mathbf{\hat{e}}_k+\mathbf{I}) \nabla_{X} c_{(0)})) d\boldsymbol \xi},
\end{equation}
where $\mathbf{I}$ is the $n$ sized identity matrix and $\nabla_{\xi}\chi_k \otimes \mathbf{\hat{e}}_k = \sum_{i=1}^n{\nabla_{\xi}\chi_i  \mathbf{\hat{e}}_i^{T}}$.   Given that $c_{(0)}$ is does not vary on $\Omega_i$ and $\nabla_{X}(\cdot)$ is separate from $\boldsymbol \xi$, eq. \ref{diffEQ_epsm0_v1_dom_int_v3} can be re-written as:
\begin{equation}\label{diffEQ_epsm0_v1_dom_int_v4}
    \| \Omega_i \| \frac{\partial c_{(0)}}{\partial t} = \nabla_{X} \cdot(\int_{\Omega_i}{ (D (\nabla_{\xi}\chi_k \otimes \mathbf{\hat{e}}_k+\mathbf{I}) ) d\boldsymbol \xi} \nabla_{X} c_{(0)}),
\end{equation}
were $\| \Omega_i \| =  \int_{\Omega_i}{d\boldsymbol \xi}$. Thus, the large scale homogenised diffusion equations can be represented as:
\begin{equation}\label{Hom_diffEQ}
    \frac{\partial c_{(0)}}{\partial t} = \nabla_{X} \cdot( \mathfrak{D}_{eff} \nabla_{X} c_{(0)}), \; \; \mathbf{X} \in \Omega,
\end{equation}
where 
\begin{equation}
\mathfrak{D}_{eff} = \frac{1}{\|\Omega_i\|} \int_{\Omega_i}{ (D (\nabla_{\xi}\chi_k \otimes \mathbf{\hat{e}}_k+\mathbf{I}) ) d\boldsymbol \xi},
\end{equation}
\end{linenomath*}
is the effective diffusivity parameter. 

\section{1D analytic solution used for validation}
To validate the results of our effective diffusivity parameter, we ran numerical simulations with the full heterogeneous geometry duplicated in a horizontal array and compared the results to a 1 D analytic solution of the same length scale uniform geometry considering the effective diffusivity. The 1D model considered the following equations: 
\begin{linenomath*}
\begin{equation}\label{1D-effdiffEQ}
\left\{
        \begin{array}{ll}
            \frac{\partial c_{(0)}}{\partial t} = \mathfrak{D}_{eff} \frac{\partial^2 c_{(0)}}{\partial X^2}, & \quad X \in \Omega \\
            c_{(0)}=0 , & \quad t=0, X \in \Omega  \\
            c_{(0)}=c_{\infty} , & \quad X=0  \\
           \mathfrak{D}_{eff} \frac{\partial c_{(0)}}{\partial X}=0 , & \quad X=L 
        \end{array}
    \right..
\end{equation}
We define a variable $\hat{c}_{(0)}=c_{(0)}-c_{\infty}$, where we can re-write our equation as:
\begin{equation}\label{1D-effdiffEQ2}
\left\{
        \begin{array}{ll}
            \frac{\partial \hat{c}_{(0)}}{\partial t} = \mathfrak{D}_{eff} \frac{\partial^2 \hat{c}_{(0)}}{\partial X^2}, & \quad X \in \Omega \\
            \hat{c}_{(0)}=-c_{\infty} , & \quad t=0, X \in \Omega  \\
            \hat{c}_{(0)}=0 , & \quad X=0  \\
           \frac{\partial \hat{c}_{(0)}}{\partial X}=0 , & \quad X=L 
        \end{array}
    \right..
\end{equation}
We define $\hat{c}_{(0)}(t,X) = Y(X)T(t)$, which allows us to use separation of variables. We can re-write the domain equation of eq \ref{1D-effdiffEQ2} as:
\begin{equation}\label{SepVar1}
T'(t)Y(X) = \mathfrak{D}_{eff} T(t) Y''(X),
\end{equation}
which can then be expressed as:
\begin{equation}\label{SepVar2}
\frac{T'(t)}{\mathfrak{D}_{eff} T(t)}=  \frac{Y''(X)}{Y(X) } = - \lambda,
\end{equation}
where $\lambda$ is a constant. This generates two ordinary differential equations, one in space:
\begin{equation}\label{YODE}
\left\{
        \begin{array}{ll}
           Y''(X) + \lambda Y(X)=0 \\
            Y(0)=0  \\
           Y'(L)=0  
        \end{array}
    \right.,
\end{equation}
and one in time:
\begin{equation}\label{TODE}
T'(t) + \lambda \mathfrak{D}_{eff} T(t)=0.
\end{equation}
Considering the Boundary value problem in eq.~\ref{YODE}, our general solution will take the form:
\begin{equation}\label{Ysol}
Y(X) = A \cos(\sqrt{\lambda}X) + B \sin(\sqrt{\lambda}X) .
\end{equation}
Given the first boundary condition in eq.~\ref{YODE}, we know that $A=0$. If we differentiate the solution in eq.~\ref{Ysol} and use the second boundary condition in eq.~\ref{YODE}, we get the expression:
\begin{equation}\label{YPART1}
Y'(L) =  \sqrt{\lambda}B \sin(\sqrt{\lambda}L) = 0,
\end{equation}
which implies
\begin{equation}\label{lamb1}
\lambda = \lambda_n = (\frac{\pi}{2L}(2n+1))^2.
\end{equation}
Therefore, we have
\begin{equation}\label{YPART1}
Y_n(X) =  \sin{(\frac{\pi}{2L}(2n+1)X)}.
\end{equation}
Returning to eq.~\ref{TODE}, we know that the general solution will be of the form:
\begin{equation}\label{Tsol}
T_n (t) = c_n \exp(- \lambda_n \mathfrak{D}_{eff} t).
\end{equation}
Our solution can be a super position of solutions, thus $\hat{c}_{(0)}(t,X) = \sum_{n=0}^{\infty}{Y_n(X)T_n(t)}$ expands explicitly to 
\begin{equation}\label{csol_1}
\hat{c}_{(0)}(t,X) = \sum_{n=0}^{\infty}{c_n \exp(- (\frac{\pi}{2L}(2n+1))^2 \mathfrak{D}_{eff} t) \sin{(\frac{\pi}{2L}(2n+1)X)}}.
\end{equation}
Given the initial condition of eq.~\ref{1D-effdiffEQ2}, we know:
\begin{equation}\label{IC_1}
\sum_{n=0}^{\infty}{c_n \sin{(\frac{\pi}{2L}(2n+1)X)}} = -c_\infty.
\end{equation}
Using the the properties of orthogonality, we know that $\langle \sin(\sqrt{\lambda_m}X),\sin(\sqrt{\lambda_n}X) \rangle =0$, and $\langle \sin(\sqrt{\lambda_n}X),\sin(\sqrt{\lambda_n}X) \rangle =L$. We use this to solve for the unknown coefficient:
\begin{equation}\label{cn}
c_n = - \frac{2}{L} \int_0^L c_\infty \sin(\sqrt{\lambda_n}X) dX  .
\end{equation}
Thus, $c_n = - \frac{4 c_\infty}{\pi (2n+1)}$. Since our full equation is $c_{(0)} = c_\infty + \hat{c}_{(0)} $, we have our analytic homogenised estimate as:
\begin{equation}\label{csol_2}
c_{(0)}(t,X) = c_\infty (1 - \sum_{n=0}^{\infty}{\frac{4 }{\pi (2n+1)} e^{- \mathfrak{D}_{eff} (\frac{\pi}{2L}(2n+1))^2  t} \sin{(\frac{\pi}{2L}(2n+1)X)}}).
\end{equation}
\end{linenomath*}

\section{Influence of surface reactions on homogenisation}
While the scope of this study was to investigate the influence of physical geometric impedance on mass transport, we know that the homogenisation method can also support estimates for binding and dissolution of solutes from surfaces. We revisit the dimensional form of our equations but also consider surface interactions:
\begin{linenomath*}
\begin{equation}\label{dim_diff_reac}
\left\{
        \begin{array}{ll}
            \frac{\partial \tilde{c}}{\partial \tilde{t}} = \tilde{\nabla} \cdot (\tilde{D} \tilde{\nabla} \tilde{c}), & \mathbf{\tilde{x}} \in \Omega_i \\ \\
            \frac{\partial \tilde{c}_s}{\partial \tilde{t}} = -k_d \tilde{c}_s + U \tilde{c}, & \mathbf{\tilde{x}} \in \Gamma_i  \\ \\

           \mathbf{\hat{n}}\cdot (\tilde{D} \tilde{\nabla} \tilde{c}) =(k_d \tilde{c}_s - U \tilde{c}) , & \mathbf{\tilde{x}} \in \Gamma_i 
        \end{array}
    \right.,
\end{equation}
where $\tilde{c}_s$ [mol m$^{-2}$] is the surface bound concentrations, $k_d$ [s$^{-1}$] is the dissolution rate, $U$ [m s$^{-1}$] is the binding rate. We consider all of the same scaling arguments from eqs.~\ref{dims1}, \ref{dims2}, and \ref{nablas} along with a scaling for bound concentrations $\tilde{c}_s = \bar{c} l_\xi c_s$. We can re-write eq.~\ref{dim_diff_reac} as:
\begin{equation}\label{diff_reac}
\left\{
        \begin{array}{ll}
            \frac{\partial c}{\partial t} = \nabla} \cdot (D \nabla c), & \mathbf{x} \in \Omega_i \\ \\
            \frac{\partial c_s}{\partial t} = -\tau (k_d c_s - \frac{U}{l_\xi} c), & \mathbf{x} \in \Gamma_i  \\ \\

           \mathbf{\hat{n}}\cdot(D \nabla c) =\tau \epsilon (k_d c_s - \frac{U}{l_\xi} c) , & \mathbf{\tilde{x}} \in \Gamma_i 
        \end{array}
    \right..
\end{equation}
We follow the same expansions in eq.~\ref{cs} (also for $c_s$), and we find that $\mathcal{O}(\epsilon^{-2})$ and $\mathcal{O}(\epsilon^{-1})$ eqs. work out to be identical to what we've had without the reaction terms. However, $\mathcal{O}(\epsilon^{0})$ has changed:
\begin{equation}\label{diffreacEQ_epsm0_v1}
\left\{
        \begin{array}{ll}
           \frac{\partial c_{(0)}}{\partial t} =   \nabla_{\xi} \cdot (D (\nabla_{\xi} c_{(2)}+\nabla_{X} c_{(1)})) + \nabla_{X} \cdot (D (\nabla_{\xi} c_{(1)}+\nabla_{X} c_{(0)}) ), & \quad \boldsymbol \xi \in \Omega_i \\
           
             \mathbf{\hat{n}}  \cdot (D (\nabla_{\xi} c_{(2)}+\nabla_{X} c_{(1)}))=\tau \ (k_d c_{(0),s} - \frac{U}{l_\xi} c_{(0)})  , & \quad \boldsymbol \xi \in \Gamma_i \\
              \frac{\partial c_{(0),s}}{\partial t}=-\tau \ (k_d c_{(0),s} - \frac{U}{l_\xi} c_{(0)})  , & \quad \boldsymbol \xi \in \Gamma_i \\
              c_{(0)},c_{(1)},c_{(2)} - \; periodic , & \quad \boldsymbol \xi \in \partial \Omega_i \\
            c_{(0),s},c_{(1),s},c_{(2),s} - \; periodic , & \quad \boldsymbol \xi \in \partial \Omega_i
        \end{array}
    \right..
\end{equation}
We consider the domain equation under integration as done before in eq.~\ref{diffEQ_epsm0_v1_dom_int_v1}, and using divergence theorem as done in eq.~\ref{divergence_theorem}, we instead see:
\begin{equation}\label{reactions}
      \oint_{\partial \Omega_i\cup \Gamma_i}{(\mathbf{\hat{n}}  \cdot (D (\nabla_{\xi} c_{(2)}+\nabla_{X} c_{(1)})) ) d\boldsymbol \xi} = \tau \oint_{\Gamma_i}{(k_d c_{(0),s} - \frac{U}{l_\xi} c_{(0)} ) d\boldsymbol \xi}.
\end{equation}
We can express the integral equation as:
\begin{equation}\label{diffreacEQ_epsm0_v1_dom_int_v2}
    \| \Omega_i \| \frac{\partial c_{(0)}}{\partial t} = \nabla_{X} \cdot(\int_{\Omega_i}{ (D (\nabla_{\xi}\chi_k \otimes \mathbf{\hat{e}}_k+\mathbf{I}) ) d\boldsymbol \xi} \nabla_{X} c_{(0)})+\tau \oint_{\Gamma_i}{(k_d c_{(0),s} - \frac{U}{l_\xi} c_{(0)} ) d\boldsymbol \xi},
\end{equation}
Given that $c_{(0)}$ doesn't vary on the $\xi$ scale and assuming that $c_{(0),s}$ behaves the same, we can express the equation as: 
\begin{equation}\label{diffreacEQ_epsm0_v1_dom_int_v3}
    \| \Omega_i \| \frac{\partial c_{(0)}}{\partial t} = \nabla_{X} \cdot(\int_{\Omega_i}{ (D (\nabla_{\xi}\chi_k \otimes \mathbf{\hat{e}}_k+\mathbf{I}) ) d\boldsymbol \xi} \nabla_{X} c_{(0)})+\tau\| \Gamma_i \|(k_d c_{(0),s} - \frac{U}{l_\xi} c_{(0)} ) ,
\end{equation}
where $\oint_{\Gamma_i}{d \boldsymbol \xi } =\| \Gamma_i \|$. Finally, we can come to our effective homogenised equation considering the surface reactions:
\begin{equation}\label{Hom_diffEQ}
    \frac{\partial c_{(0)}}{\partial t} = \nabla_{X} \cdot( \mathfrak{D}_{eff} \nabla_{X} c_{(0)}) + \mathfrak{R}_{eff}, \; \; \mathbf{X} \in \Omega,
\end{equation}
where 
\begin{equation}\label{Reff}
\mathfrak{R}_{eff} = \tau \frac{\| \Gamma_i \|}{\| \Omega_i \|}(k_d c_{(0),s} - \frac{U}{l_\xi} c_{(0)} ),
\end{equation}
\end{linenomath*}
is the effective reaction source/sink term that act on the domain. 

\section{Rapid reaction rates and buffer power}
A common assumption used in soil science is that the reaction rates occur more rapidly than the transport timescale. We consider a small scale factor $\delta<<1$. If we assume $k_d = (\delta\tau)^{-1} \hat{k}_d $ and $U = (\delta\tau)^{-1} \hat{U} $. We re-write the eq.~\ref{Reff} to:
\begin{linenomath*}
\begin{equation}\label{Reffnew}
\mathfrak{R}_{eff} = \delta^{-1} \frac{\| \Gamma_i \|}{\| \Omega_i \|}(\hat{k}_d c_{(0),s} - \frac{\hat{U}}{l_\xi} c_{(0)} ) = \delta^{-1}(\mathfrak{K}_{d} c_{(0),s}-\mathfrak{K}_{a} c_{(0)}),
\end{equation}
which yields:
\begin{equation}\label{homogen_reac_eqs_1}
\left\{
        \begin{array}{ll}
           \frac{\partial c_{(0)}}{\partial t} = \nabla_{X} \cdot( \mathfrak{D}_{eff} \nabla_{X} c_{(0)}) + \delta^{-1}(\mathfrak{K}_{d} c_{(0),s}-\mathfrak{K}_{a} c_{(0)}), & \mathbf{X} \in \Omega \\ \\
               \frac{\| \Gamma_i \|}{\| \Omega_i \|} \frac{\partial c_{(0),s}}{\partial t} = - \delta^{-1}(\mathfrak{K}_{d} c_{(0),s}-\mathfrak{K}_{a} c_{(0)}), & \mathbf{X} \in \Omega 
        \end{array}
    \right..
\end{equation}
The bulk $\mathcal{O}(\delta^{-1})$ time scale, we can see:
\begin{equation}\label{ratiov1}
 c_{(0),s}= \frac{\mathfrak{K}_{a}}{\mathfrak{K}_{d}} c_{(0)}.
\end{equation}
On the $\mathcal{O}(\delta^{0})$ time scale, combining the two equations in eq.~ \ref{homogen_reac_eqs_1} yields:
\begin{equation}\label{homogen_reac_eqs_2}
\frac{\partial c_{(0)}}{\partial t} + \frac{\| \Gamma_i \|}{\| \Omega_i \|} \frac{\partial c_{(0),s}}{\partial t} = \nabla_{X} \cdot( \mathfrak{D}_{eff} \nabla_{X} c_{(0)}), \;\; \mathbf{X} \in \Omega .
\end{equation}
Substituting eq. \ref{ratiov1} into eq. \ref{homogen_reac_eqs_2} yields:

\begin{equation}\label{homogen_reac_eqs_3}
(1+ \mathfrak{b})  \frac{\partial c_{(0)}}{\partial t} = \nabla_{X} \cdot( \mathfrak{D}_{eff} \nabla_{X} c_{(0)}) , \;\; \mathbf{X} \in \Omega, 
\end{equation}
\end{linenomath*}
where $\mathfrak{b} = \frac{\| \Gamma_i \|}{\| \Omega_i \|} \frac{\mathfrak{K}_{a}}{\mathfrak{K}_{d}}$ is considered the buffer power~\cite{barber1995test}. Under these conditions, the time scales can influence the representative elementary volumes (REVs). However, quantification of the influence of reaction rates on REVs extended beyond the scope of the current study. 

\bibliography{sn-bibliography}

\end{document}
