# Supplementary material for: Statistical Effective Diffusivity Estimation in Porous Media Using an Integrated On-site Imaging Workflow for Synchrotron Users
Source: Transp Porous Media. 2023 Jul 26;150(1):71–88. doi: 10.1007/s11242-023-01993-7 (PMC10468943; doi:10.1007/s11242-023-01993-7)
Supplement: Supplementary file 2 — Supplementary file2 (ZIP 1081 KB) [file 11242_2023_1993_MOESM2_ESM.zip › sn-bibliography.bib]

%% Journal article
@article{bib1,
  author		= "Campbell, S. L. and Gear, C. W.",
  title			= "The index of general nonlinear {D}{A}{E}{S}",
  journal		= "Numer. {M}ath.",
  volume		= "72",
  number		= "2",
  pages			= "173--196",
  year			= "1995"
}

%% Journal article with DOI
@article{bib2,
  author		= "Slifka, M. K. and Whitton, J. L.",
  title			= "Clinical implications of dysregulated cytokine production",
  journal		= "J. {M}ol. {M}ed.",
  volume		= "78",
  pages			= "74--80",
  year			= "2000",
  doi			= "10.1007/s001090000086"
}

%% Journal article
@article{bib3,
  author		= "Hamburger, C.",
  title			= "Quasimonotonicity, regularity and duality for nonlinear systems of 
					partial differential equations",
  journal		= "Ann. Mat. Pura. Appl.",
  volume		= "169",
  number		= "2",
  pages			= "321--354",
  year			= "1995"
}

%% book, authored
@book{bib4,
  author		= "Geddes, K. O. and Czapor, S. R. and Labahn, G.",
  title			= "Algorithms for {C}omputer {A}lgebra",
  address		= "Boston",
  publisher		= "Kluwer",
  year			= "1992"
}

%% Item 8. Book, chapter
@incollection{bib5,
  author		= "Broy, M.",
  title			= "Software engineering---from auxiliary to key technologies",
  editor		= "Broy, M. and Denert, E.",
  booktitle		= "Software Pioneers",
  pages			= "10--13",
  address		= "New {Y}ork",
  publisher		= "Springer",
  year			= "1992"
}

%% Book, edited
@book{bib6,
  editor		= "Seymour, R. S.",
  title			= "Conductive {P}olymers",
  address		= "New {Y}ork",
  publisher		= "Plenum",
  year			= "1981"
}

%% Chapter in a book in a series with volume titles
@inproceedings{bib7,
  author		= "Smith, S. E.",
  title			= "Neuromuscular blocking drugs in man",
  editor		= "Zaimis, E.",
  volume		= "42",
  booktitle		= "Neuromuscular junction. {H}andbook of experimental pharmacology",
  pages			= "593--660",
  address		= "Heidelberg",
  publisher		= "Springer",
  year			= "1976"
}

%% Paper presented at a conference
@misc{bib8,
  author		= "Chung, S. T. and Morris, R. L.",
  title			= "Isolation and characterization of plasmid deoxyribonucleic acid from 
					Streptomyces fradiae",
  year			= "1978",
  note			= "Paper presented at the 3rd international symposium on the genetics 
					of industrial microorganisms, University of {W}isconsin, {M}adison, 
					4--9 June 1978"
}

%% Data citation example
@misc{bib9,
  author		= "Hao, Z. and AghaKouchak, A. and Nakhjiri, N. and Farahmand, A.",
  title			= "Global integrated drought monitoring and prediction system (GIDMaPS) data sets", 
  year			= "2014",
  note			= "figshare \url{https://doi.org/10.6084/m9.figshare.853801}"
}

%% Preprint citation example
@misc{bib10, 
  author		= "Babichev, S. A. and Ries, J. and Lvovsky, A. I.",
  title			= "Quantum scissors: teleportation of single-mode optical states by means 
					of a nonlocal single photon", 
  year			= "2002",
  note			= "Preprint at \url{https://arxiv.org/abs/quant-ph/0208066v1}"
}

@article{bib11,
  author		= "Beneke, M. and Buchalla, G. and Dunietz, I.",
  title			= "Mixing induced {CP} asymmetries in inclusive {B} decays",
  journal		= "Phys. {L}ett.",
  volume		= "B393",
  year			= "1997",
  pages			= "132-142",
  archivePrefix		= "arXiv",
  eprint		= "0707.3168",
  primaryClass		= "gr-gc"
}

@softmisc{bib12,
  author		= "Stahl, B.",
  title			= "deep{SIP}: deep learning of {S}upernova {I}a {P}arameters",
  version		= "0.42",
  keywords		= "Software",
  howpublished		= "Astrophysics {S}ource {C}ode {L}ibrary",
  year			= "2020",
  month			= "Jun",
  eid			= "ascl:2006.023",
  pages			= "ascl:2006.023",
  archivePrefix		= "ascl",
  eprint		= "2006.023",
  adsurl		= "{https://ui.adsabs.harvard.edu/abs/2020ascl.soft06023S}",
  adsnote		= "Provided by the SAO/NASA Astrophysics Data System"
}

@article{ahmed2018Eng,
   author = {Ahmed, Mutez A and Zarebanadkouki, Mohsen and Ahmadi, Katayoun and Kroener, Eva and Kostka, Stanley and Kaestner, Anders and Carminati, Andrea},
   title = {Engineering rhizosphere hydraulics: Pathways to improve plant adaptation to drought},
   journal = {Vadose Zone Journal},
   volume = {17},
   number = {1},
   ISSN = {1539-1663},
   year = {2018},
   type = {Journal Article}
}

@book{barber1995,
   author = {Barber, Stanley A},
   title = {Soil nutrient bioavailability: a mechanistic approach},
   publisher = {John Wiley \& Sons},
   ISBN = {0471587478},
   year = {1995},
   type = {Book}
}

@article{bengough1990,
   author = {Bengough, AG and Mullins, CE},
   title = {Mechanical impedance to root growth: a review of experimental techniques and root growth responses},
   journal = {Journal of Soil Science},
   volume = {41},
   number = {3},
   pages = {341-358},
   year = {1990},
   type = {Journal Article}
}

@article{le2021openimpala,
  title={OpenImpala: OPEN source IMage based PArallisable Linear Algebra solver},
  author={Le Houx, James and Kramer, Denis},
  journal={SoftwareX},
  volume={15},
  pages={100729},
  year={2021},
  publisher={Elsevier}
}

@article{caassen1976,
   author = {Caassen, N and Barber, SA},
   title = {Simulation Model for Nutrient Uptake from Soil by a Growing Plant Root System 1},
   journal = {Agronomy Journal},
   volume = {68},
   number = {6},
   pages = {961-964},
   ISSN = {0002-1962},
   year = {1976},
   type = {Journal Article}
}

@article{carbon1980,
   author = {Carbon, B Am and Bartle, GA and Murray, AM and Macpherson, DK},
   title = {The distribution of root length, and the limits to flow of soil water to roots in a dry sclerophyll forest},
   journal = {Forest Science},
   volume = {26},
   number = {4},
   pages = {656-664},
   ISSN = {0015-749X},
   year = {1980},
   type = {Journal Article}
}

@article{carter1986,
   author = {Carter, J. P. and Booker, J. R. and Yeung, S. K.},
   title = {Cavity expansion in cohesive frictional soils},
   journal = {Geotechnique},
   volume = {36},
   number = {3},
   pages = {349-358},
   ISSN = {0016-8505, 1751-7656},
   url = {http://www.icevirtuallibrary.com/content/article/10.1680/geot.1986.36.3.349},
   year = {1986},
   type = {Journal Article}
}

@article{clausnitzer1994,
   author = {Clausnitzer, V and Hopmans, JW},
   title = {Simultaneous modeling of transient three-dimensional root growth and soil water flow},
   journal = {Plant and soil},
   volume = {164},
   number = {2},
   pages = {299-314},
   ISSN = {0032-079X},
   year = {1994},
   type = {Journal Article}
}

@article{colombi2017,
   author = {Colombi, Tino and Braun, Serge and Keller, Thomas and Walter, Achim},
   title = {Artificial macropores attract crop roots and enhance plant productivity on compacted soils},
   journal = {Science of The Total Environment},
   volume = {574},
   pages = {1283-1293},
   ISSN = {0048-9697},
   year = {2017},
   type = {Journal Article}
}

@article{cushman1979,
   author = {Cushman, John H},
   title = {An Analytical Solution to Solute Transport Near Root Surfaces for Low Initial Concentration: I. Equations Development 1},
   journal = {Soil Science Society of America Journal},
   volume = {43},
   number = {6},
   pages = {1087-1090},
   ISSN = {0361-5995},
   year = {1979},
   type = {Journal Article}
}

@article{daly2016,
   author = {Daly, Keith R and Keyes, Samuel D and Masum, Shakil and Roose, Tiina},
   title = {Image-based modelling of nutrient movement in and around the rhizosphere},
   journal = {Journal of experimental botany},
   volume = {67},
   number = {4},
   pages = {1059-1070},
   ISSN = {0022-0957},
   year = {2016},
   type = {Journal Article}
}

@article{daly2017,
   author = {Daly, Keith R and Tracy, Saoirse R and Crout, Neil MJ and Mairhofer, Stefan and Pridmore, Tony P and Mooney, Sacha J and Roose, Tiina},
   title = {Quantification of root water uptake in soil using X‐ray Computed Tomography and image based modelling},
   journal = {Plant, Cell \& Environment},
   ISSN = {1365-3040},
   year = {2017},
   type = {Journal Article}
}

@article{debauw2020,
   author = {De Bauw, Pieterjan and Mai, Trung and Schnepf, Andrea and Merckx, Roel and Smolders, Erik and Vanderborght, Jan},
   title = {Water and phosphorus uptake by upland rice root systems unraveled under multiple scenarios: linking a 3D soil-root model and data},
   journal = {bioRxiv},
   year = {2020},
   type = {Journal Article}
}

@article{deparseval2017,
   author = {De Parseval, Henri and Barot, Sébastien and Gignoux, Jacques and Lata, Jean-Christophe and Raynaud, Xavier},
   title = {Modelling facilitation or competition within a root system: importance of the overlap of root depletion and accumulation zones},
   journal = {Plant and soil},
   volume = {419},
   number = {1-2},
   pages = {97-111},
   ISSN = {0032-079X},
   year = {2017},
   type = {Journal Article}
}

@article{denherder2010,
   author = {Den Herder, Griet and Van Isterdael, Gert and Beeckman, Tom and De Smet, Ive},
   title = {The roots of a new green revolution},
   journal = {Trends in Plant Science},
   volume = {15},
   number = {11},
   pages = {600-607},
   ISSN = {1360-1385},
   year = {2010},
   type = {Journal Article}
}

@article{doerner1996,
   author = {Doerner, Peter and Joergensen, Jan-Elo and You, Ratha and Steppuhn, Johannes and Lamb, Chris},
   title = {Control of root growth and development by cyclin expression},
   journal = {Nature},
   volume = {380},
   number = {6574},
   pages = {520-523},
   url = {http://www.nature.com/nature/journal/v380/n6574/pdf/380520a0.pdf},
   year = {1996},
   type = {Journal Article}
}

@article{drew1969,
   author = {Drew, MC and Nye, PH},
   title = {The supply of nutrient ions by diffusion to plant roots in soil: II. The effect of root hairs on the uptake of potassium by roots of rye grass (Lolium multiflorum)},
   journal = {Plant and Soil},
   pages = {407-424},
   ISSN = {0032-079X},
   year = {1969},
   type = {Journal Article}
}

@article{dumais2012,
   author = {Dumais, Jacques and Forterre, Yo\"e, l},
   title = {“Vegetable dynamicks”: the role of water in plant movements},
   journal = {Annual Review of Fluid Mechanics},
   volume = {44},
   pages = {453-478},
   year = {2012},
   type = {Journal Article}
}

@article{dunbabin2003,
   author = {Dunbabin, V and Diggle, A and Rengel, Zed},
   title = {Is there an optimal root architecture for nitrate capture in leaching environments?},
   journal = {Plant, Cell \& Environment},
   volume = {26},
   number = {6},
   pages = {835-844},
   ISSN = {0140-7791},
   year = {2003},
   type = {Journal Article}
}

@article{dunbabin2013,
   author = {Dunbabin, Vanessa M and Postma, Johannes A and Schnepf, Andrea and Pagès, Loïc and Javaux, Mathieu and Wu, Lianhai and Leitner, Daniel and Chen, Ying L and Rengel, Zed and Diggle, Art J},
   title = {Modelling root–soil interactions using three–dimensional models of root growth, architecture and function},
   journal = {Plant and soil},
   volume = {372},
   number = {1-2},
   pages = {93-124},
   ISSN = {0032-079X},
   year = {2013},
   type = {Journal Article}
}

@article{durban1992,
   author = {Durban, David and Fleck, Norman A},
   title = {Singular plastic fields in steady penetration of a rigid cone},
   journal = {Journal of Applied Mechanics},
   volume = {59},
   number = {4},
   pages = {706-710},
   year = {1992},
   type = {Journal Article}
}

@article{dutt1962,
   author = {Dutt, GR and Tanji, KK},
   title = {Predicting concentrations of solutes in water percolated through a column of soil},
   journal = {Journal of Geophysical Research},
   volume = {67},
   number = {9},
   pages = {3437-3439},
   ISSN = {0148-0227},
   year = {1962},
   type = {Journal Article}
}

@article{eapen2005,
   author = {Eapen, Delfeena and Barroso, María L and Ponce, Georgina and Campos, María E and Cassab, Gladys I},
   title = {Hydrotropism: root growth responses to water},
   journal = {Trends in plant science},
   volume = {10},
   number = {1},
   pages = {44-50},
   ISSN = {1360-1385},
   year = {2005},
   type = {Journal Article}
}

@article{furbank2011,
   author = {Furbank, Robert T and Tester, Mark},
   title = {Phenomics–technologies to relieve the phenotyping bottleneck},
   journal = {Trends in plant science},
   volume = {16},
   number = {12},
   pages = {635-644},
   ISSN = {1360-1385},
   year = {2011},
   type = {Journal Article}
}

@article{gabet2010,
   author = {Gabet, Emmanuel J and Mudd, Simon M},
   title = {Bedrock erosion by root fracture and tree throw: A coupled biogeomorphic model to explore the humped soil production function and the persistence of hillslope soils},
   journal = {Journal of Geophysical Research: Earth Surface (2003--2012)},
   volume = {doi: 10.1029/2009JF001526},
   number = {F4},
   year = {2010},
   type = {Journal Article}
}

@article{gamuyao2012,
   author = {Gamuyao, Rico and Chin, Joong Hyoun and Pariasca-Tanaka, Juan and Pesaresi, Paolo and Catausan, Sheryl and Dalid, Cheryl and Slamet-Loedin, Inez and Tecson-Mendoza, Evelyn Mae and Wissuwa, Matthias and Heuer, Sigrid},
   title = {The protein kinase Pstol1 from traditional rice confers tolerance of phosphorus deficiency},
   journal = {Nature},
   volume = {488},
   number = {7412},
   pages = {535-539},
   ISSN = {1476-4687},
   year = {2012},
   type = {Journal Article}
}

@article{geelhoed1999,
   author = {Geelhoed, JS and Van Riemsdijk, WH and Findenegg, GR},
   title = {Simulation of the effect of citrate exudation from roots on the plant availability of phosphate adsorbed on goethite},
   journal = {European Journal of Soil Science},
   volume = {50},
   number = {3},
   pages = {379-390},
   ISSN = {1365-2389},
   year = {1999},
   type = {Journal Article}
}

@article{gerard2017,
   author = {Gérard, Frédéric and Blitz-Frayret, Céline and Hinsinger, Philippe and Pagès, Loïc},
   title = {Modelling the interactions between root system architecture, root functions and reactive transport processes in soil},
   journal = {Plant and Soil},
   volume = {413},
   number = {1-2},
   pages = {161-180},
   ISSN = {0032-079X},
   year = {2017},
   type = {Journal Article}
}

@article{gerke2000,
   author = {Gerke, Jörg and Beißner, Lutz and Römer, Wilhelm},
   title = {The quantitative effect of chemical phosphate mobilization by carboxylate anions on P uptake by a single root. I. The basic concept and determination of soil parameters},
   journal = {Journal of Plant Nutrition and Soil Science},
   volume = {163},
   number = {2},
   pages = {207-212},
   ISSN = {1522-2624},
   year = {2000},
   type = {Journal Article}
}

@article{ghezzehei2001,
   author = {Ghezzehei, Teamrat A and Or, Dani},
   title = {Rheological properties of wet soils and clays under steady and oscillatory stresses},
   journal = {Soil Science Society of America Journal},
   volume = {65},
   number = {3},
   pages = {624-637},
   year = {2001},
   type = {Journal Article}
}

@article{godin2005,
   author = {Godin, Christophe and Sinoquet, Hervé},
   title = {Functional–structural plant modelling},
   journal = {New phytologist},
   volume = {166},
   number = {3},
   pages = {705-708},
   ISSN = {0028-646X},
   year = {2005},
   type = {Journal Article}
}

@article{greacen1972,
   author = {Greacen, EL and Oh, JS},
   title = {Physics of root growth},
   journal = {Nature},
   volume = {235},
   number = {53},
   pages = {24-25},
   year = {1972},
   type = {Journal Article}
}

@article{hanks1962,
   author = {Hanks, RJ and Bowers, SA},
   title = {Numerical solution of the moisture flow equation for infiltration into layered soils},
   journal = {Soil Science Society of America Journal},
   volume = {26},
   number = {6},
   pages = {530-534},
   ISSN = {0361-5995},
   year = {1962},
   type = {Journal Article}
}

@article{heppell2015,
   author = {Heppell, J and Talboys, P and Payvandi, S and Zygalakis, KC and Fliege, Jörg and Withers, PJA and Jones, DL and Roose, Tiina},
   title = {How changing root system architecture can help tackle a reduction in soil phosphate (P) levels for better plant P acquisition},
   journal = {Plant, cell \& environment},
   volume = {38},
   number = {1},
   pages = {118-128},
   ISSN = {1365-3040},
   year = {2015},
   type = {Journal Article}
}

@article{Ho2005,
   author = {Ho, Melissa D and Rosas, Juan Carlos and Brown, Kathleen M and Lynch, Jonathan P},
   title = {Root architectural tradeoffs for water and phosphorus acquisition},
   journal = {Functional plant biology},
   volume = {32},
   number = {8},
   pages = {737-748},
   ISSN = {1445-4416},
   year = {2005},
   type = {Journal Article}
}

@article{javaux2008,
   author = {Javaux, Mathieu and Schröder, Tom and Vanderborght, Jan and Vereecken, Harry},
   title = {Use of a three-dimensional detailed modeling approach for predicting root water uptake},
   journal = {Vadose Zone Journal},
   volume = {7},
   number = {3},
   pages = {1079-1088},
   ISSN = {1539-1663},
   year = {2008},
   type = {Journal Article}
}

@article{jones1994,
   author = {Jones, David L and Darrah, Peter R},
   title = {Role of root derived organic acids in the mobilization of nutrients from the rhizosphere},
   journal = {Plant and soil},
   volume = {166},
   number = {2},
   pages = {247-257},
   ISSN = {0032-079X},
   year = {1994},
   type = {Journal Article}
}

@article{keller2017,
   author = {Keller, Thomas and Colombi, Tino and Ruiz, Siul and Manalili, Mervin Pogs and Rek, Jan and Stadelmann, Viktor and Wunderli, Hans and Breitenstein, Dani and Reiser, Ren\'e and Oberholzer, Hansrudolf and others},
   title = {Long-Term Soil Structure Observatory for Monitoring Post-Compaction Evolution of Soil Structure},
   journal = {Vadose Zone Journal},
   volume = {16},
   number = {4},
   year = {2017},
   type = {Journal Article}
}

@article{keyes2013,
   author = {Keyes, Samuel D and Daly, Keith R and Gostling, Neil J and Jones, Davey L and Talboys, Peter and Pinzer, Bernd R and Boardman, Richard and Sinclair, Ian and Marchant, Alan and Roose, Tiina},
   title = {High resolution synchrotron imaging of wheat root hairs growing in soil and image based modelling of phosphate uptake},
   journal = {New Phytologist},
   volume = {198},
   number = {4},
   pages = {1023-1029},
   ISSN = {1469-8137},
   year = {2013},
   type = {Journal Article}
}

@article{koevoets2016,
   author = {Koevoets, Iko T and Venema, Jan Henk and Elzenga, J Theo and Testerink, Christa},
   title = {Roots withstanding their environment: exploiting root system architecture responses to abiotic stress to improve crop tolerance},
   journal = {Frontiers in Plant Science},
   volume = {7},
   pages = {1335},
   ISSN = {1664-462X},
   year = {2016},
   type = {Journal Article}
}

@article{koyama2000,
   author = {Koyama, Hiroyuki and Kawamura, Ayako and Kihara, Tomonori and Hara, Tetsuo and Takita, Eiji and Shibata, Daisuke},
   title = {Overexpression of mitochondrial citrate synthase in Arabidopsis thaliana improved growth on a phosphorus-limited soil},
   journal = {Plant and Cell Physiology},
   volume = {41},
   number = {9},
   pages = {1030-1037},
   ISSN = {1471-9053},
   year = {2000},
   type = {Journal Article}
}

@article{kroener2014,
   author = {Kroener, Eva and Zarebanadkouki, Mohsen and Kaestner, Anders and Carminati, Andrea},
   title = {Nonequilibrium water dynamics in the rhizosphere: How mucilage affects water flow in soils},
   journal = {Water Resources Research},
   volume = {50},
   number = {8},
   pages = {6479-6495},
   ISSN = {0043-1397},
   year = {2014},
   type = {Journal Article}
}

@article{landl2017,
   author = {Landl, Magdalena and Huber, Katrin and Schnepf, Andrea and Vanderborght, Jan and Javaux, Mathieu and Bengough, A Glyn and Vereecken, Harry},
   title = {A new model for root growth in soil with macropores},
   journal = {Plant and soil},
   volume = {415},
   number = {1-2},
   pages = {99-116},
   ISSN = {0032-079X},
   year = {2017},
   type = {Journal Article}
}

@article{landl2019,
   author = {Landl, Magdalena and Schnepf, Andrea and Uteau, Daniel and Peth, Stephan and Athmann, Miriam and Kautz, Timo and Perkons, Ute and Vereecken, Harry and Vanderborght, Jan},
   title = {Modeling the Impact of Biopores on Root Growth and Root Water Uptake},
   journal = {Vadose Zone Journal},
   volume = {18},
   number = {1},
   ISSN = {1539-1663},
   year = {2019},
   type = {Journal Article}
}

@article{leitner2010,
   author = {Leitner, Daniel and Schnepf, Andrea and Klepsch, Sabine and Roose, Tiina},
   title = {Comparison of nutrient uptake between three‐dimensional simulation and an averaged root system model},
   journal = {Plant Biosystems},
   volume = {144},
   number = {2},
   pages = {443-447},
   ISSN = {1126-3504},
   year = {2010},
   type = {Journal Article}
}

@inproceedings{leitnerConfWater,
   author = {Leitner, Daniel and Schnepf, Andrea and Klepsch, Sabine and Roose, Tiina},
   title = {Water uptake by a maize root system-An explicit numerical 3-dimensional simulation},
   booktitle = {EGU General Assembly Conference Abstracts},
   volume = {12},
   pages = {8473},
   type = {Conference Proceedings}
}

@article{lopezbucio2000,
   author = {Lopez-Bucio, Jose and de la Vega, Octavio Martínez and Guevara-Garcia, Arturo and Herrera-Estrella, Luis},
   title = {Enhanced phosphorus uptake in transgenic tobacco plants that overproduce citrate},
   journal = {Nature biotechnology},
   volume = {18},
   number = {4},
   pages = {450-453},
   ISSN = {1546-1696},
   year = {2000},
   type = {Journal Article}
}

@article{lu2012,
   author = {Lü, Jun and Gao, Xiaorong and Dong, Zhimin and Yi, Jun and An, Lijia},
   title = {Improved phosphorus acquisition by tobacco through transgenic expression of mitochondrial malate dehydrogenase from Penicillium oxalicum},
   journal = {Plant cell reports},
   volume = {31},
   number = {1},
   pages = {49-56},
   ISSN = {0721-7714},
   year = {2012},
   type = {Journal Article}
}

@article{mai2019,
   author = {Mai, Trung Hieu and Schnepf, Andrea and Vereecken, Harry and Vanderborght, Jan},
   title = {Continuum multiscale model of root water and nutrient uptake from soil with explicit consideration of the 3D root architecture and the rhizosphere gradients},
   journal = {Plant and Soil},
   volume = {439},
   number = {1-2},
   pages = {273-292},
   ISSN = {0032-079X},
   year = {2019},
   type = {Journal Article}
}

@article{martins2019,
   author = {Martins, Adalvan and O'Callaghan, Felicity and Bengough, A Glyn and Loades, Kenneth W and Pasqual, Moacir and Kolb, Evelyne and Dupuy, Lionel X},
   title = {The helical motions of roots are linked to avoidance of particle forces in soil},
   journal = {The New phytologist},
   ISSN = {0028-646X},
   year = {2019},
   type = {Journal Article}
}

@article{mckayfletcher2019quant,
   author = {McKay Fletcher, D and Shaw, R and Sánchez-Rodríguez, AR and Daly, KR and Van Veelen, A and Jones, DL and Roose, T},
   title = {Quantifying citrate-enhanced phosphate root uptake using microdialysis},
   journal = {Plant and Soil},
   pages = {1-21},
   ISSN = {0032-079X},
   year = {2019},
   type = {Journal Article}
}

@article{mckayfletcher2019Amulti,
   author = {McKay Fletcher, Daniel M  and Keyes, Samuel D and Daly, Keith R and Van Veelen, Arjen and Roose, Tiina},
   title = {A multi image-based approach for modelling plant-fertiliser interaction},
   journal = {Rhizosphere},
   volume = {10},
   pages = {100152},
   ISSN = {2452-2198},
   year = {2019},
   type = {Journal Article}
}

@article{misra1986,
   author = {Misra, RK and Dexter, AR and Alston, AM},
   title = {Maximum axial and radial growth pressures of plant roots},
   journal = {Plant and Soil},
   volume = {95},
   number = {3},
   pages = {315-326},
   year = {1986},
   type = {Journal Article}
}

@article{nye1969,
   author = {Nye, PH and Marriott, FHC},
   title = {A theoretical study of the distribution of substances around roots resulting from simultaneous diffusion and mass flow},
   journal = {Plant and Soil},
   volume = {30},
   number = {3},
   pages = {459-472},
   ISSN = {0032-079X},
   year = {1969},
   type = {Journal Article}
}

@article{obrien2007,
   author = {O'Brien, Erin E and Brown, Joel S and Moll, Jason D},
   title = {Roots in space: a spatially explicit model for below-ground competition in plants},
   journal = {Proceedings of the Royal Society B: Biological Sciences},
   volume = {274},
   number = {1612},
   pages = {929-935},
   ISSN = {0962-8452},
   year = {2007},
   type = {Journal Article}
}

@article{pritchard1994,
   author = {Pritchard, Jeremy},
   title = {The control of cell expansion in roots},
   journal = {New Phytologist},
   volume = {127},
   number = {1},
   pages = {3-26},
   year = {1994},
   type = {Journal Article}
}

@article{ptashnyk2011,
   author = {Ptashnyk, Mariya and Roose, Tiina and Jones, Davey L and Kirk, Guy JD},
   title = {Enhanced zinc uptake by rice through phytosiderophore secretion: a modelling study},
   journal = {Plant, cell \& environment},
   volume = {34},
   number = {12},
   pages = {2038-2046},
   ISSN = {1365-3040},
   year = {2011},
   type = {Journal Article}
}

@misc{richard1922,
   year = {1922},
   type = {Generic}
}
@book{richardson1922weather,
  title={Weather prediction by numerical process},
  author={Richardson, Lewis Fry},
  pages = {262},
  year={1922},
  publisher={Cambridge university press}
}


@article{roose2004,
   author = {Roose, T and Fowler, AC},
   title = {A model for water uptake by plant roots},
   journal = {Journal of Theoretical Biology},
   volume = {228},
   number = {2},
   pages = {155-171},
   ISSN = {0022-5193},
   year = {2004},
   type = {Journal Article}
}

@article{ruiz2020,
   author = {Ruiz, S and Koebernick, Nicolai and Duncan, Simon and Fletcher, D McKay and Scotson, Callum and Boghi, Andrea and Marin, Maria and Bengough, Anthony G and George, TS and Brown, LK},
   title = {Significance of root hairs at the field scale–modelling root water and phosphorus uptake under different field conditions},
   journal = {Plant and soil},
   volume = {447},
   number = {1},
   pages = {281-304},
   ISSN = {1573-5036},
   year = {2020},
   type = {Journal Article}
}

@article{ruiz2015,
   author = {Ruiz, Siul and Or, Dani and Schymanski, Stan},
   title = {Soil Penetration by Earthworms and Plant Roots—Mechanical Energetics of Bioturbation of Compacted Soils},
   journal = {PLOS ONE},
   volume = {10.1371/journal.pone.0128914},
   year = {2015},
   type = {Journal Article}
}

@article{ruiz2017,
   author = {Ruiz, Siul and Schymanski, Stan and Or, Dani},
   title = {Mechanics and Energetics of Soil Penetration by Earthworms and Plant Roots - Higher Burrowing Rates Cost More},
   journal = {Vadose Zone Journal},
   volume = {10.2136/vzj2017.01.0021},
   DOI = {10.2136/vzj2017.01.0021},
   year = {2017},
   type = {Journal Article}
}

@article{ryan2014,
   author = {Ryan, Peter R and James, Richard A and Weligama, Chandrakumara and Delhaize, Emmanuel and Rattey, Allan and Lewis, David C and Bovill, William D and McDonald, Glenn and Rathjen, Tina M and Wang, Enli},
   title = {Can citrate efflux from roots improve phosphorus uptake by plants? Testing the hypothesis with near‐isogenic lines of wheat},
   journal = {Physiologia Plantarum},
   volume = {151},
   number = {3},
   pages = {230-242},
   ISSN = {0031-9317},
   year = {2014},
   type = {Journal Article}
}

@article{schnepf2012,
   author = {Schnepf, A and Leitner, D and Klepsch, S},
   title = {Modeling phosphorus uptake by a growing and exuding root system},
   journal = {Vadose Zone Journal},
   volume = {11},
   number = {3},
   ISSN = {1539-1663},
   year = {2012},
   type = {Journal Article}
}

@article{silberbush1983,
   author = {Silberbush, M and Barber, SA},
   title = {Sensitivity of simulated phosphorus uptake to parameters used by a mechanistic-mathematical model},
   journal = {Plant and soil},
   volume = {74},
   number = {1},
   pages = {93-100},
   ISSN = {0032-079X},
   year = {1983},
   type = {Journal Article}
}

@book{tinker2000,
   author = {Tinker, Philip Bernard and Nye, Peter Hague},
   title = {Solute movement in the rhizosphere},
   publisher = {Oxford University Press},
   ISBN = {0195352319},
   year = {2000},
   type = {Book}
}

@article{topp2016,
   author = {Topp, Christopher N and Bray, Adam L and Ellis, Nathanael A and Liu, Zhengbin},
   title = {How can we harness quantitative genetic variation in crop root systems for agricultural improvement?},
   journal = {Journal of integrative plant biology},
   volume = {58},
   number = {3},
   pages = {213-225},
   ISSN = {1672-9072},
   year = {2016},
   type = {Journal Article}
}

@article{tracy2015,
   author = {Tracy, Saoirse R and Daly, Keith R and Sturrock, Craig J and Crout, Neil MJ and Mooney, Sacha J and Roose, Tiina},
   title = {Three‐dimensional quantification of soil hydraulic properties using X‐ray Computed Tomography and image‐based modeling},
   journal = {Water Resources Research},
   volume = {51},
   number = {2},
   pages = {1006-1022},
   ISSN = {1944-7973},
   year = {2015},
   type = {Journal Article}
}

@article{vangenuchten1980,
   author = {Van Genuchten, M Th},
   title = {A closed-form equation for predicting the hydraulic conductivity of unsaturated soils},
   journal = {Soil science society of America journal},
   volume = {44},
   number = {5},
   pages = {892-898},
   year = {1980},
   type = {Journal Article}
}

@article{wang2013dual,
   author = {Wang, Yi and Xu, Heng and Kou, Jiaojiao and Shi, Lei and Zhang, Chunyu and Xu, Fangsen},
   title = {Dual effects of transgenic Brassica napus overexpressing CS gene on tolerances to aluminum toxicity and phosphorus deficiency},
   journal = {Plant and soil},
   volume = {362},
   number = {1-2},
   pages = {231-246},
   ISSN = {0032-079X},
   year = {2013},
   type = {Journal Article}
}

@article{whalley2007,
   author = {Whalley, WR and To, J and Kay, BD and Whitmore, AP},
   title = {Prediction of the penetrometer resistance of soils with models with few parameters},
   journal = {Geoderma},
   volume = {137},
   number = {3},
   pages = {370-377},
   year = {2007},
   type = {Journal Article}
}

@article{wissuwa2009,
   author = {Wissuwa, Matthias and Mazzola, Mark and Picard, Christine},
   title = {Novel approaches in plant breeding for rhizosphere-related traits},
   journal = {Plant and Soil},
   volume = {321},
   number = {1-2},
   pages = {409},
   ISSN = {0032-079X},
   year = {2009},
   type = {Journal Article}
}

@article{Yu1993,
   author = {Yu, HS},
   title = {Discussion:“Singular Plastic Fields in Steady Penetration of a Rigid Cone”(Durban, D., and Flek, NA, 1992, ASME J. Appl Mech., 59, pp. 706--710)},
   journal = {Journal of Applied Mechanics},
   volume = {60},
   number = {4},
   pages = {1061-1062},
   year = {1993},
   type = {Journal Article}
}

@article{mckayfletcher2020linking,
  title={Linking root structure to functionality: The impact of root system architecture on citrate enhanced phosphate uptake.},
  author={McKay Fletcher, DM and Ruiz, S and Dias, T and Petroselli, Chiara and Roose, Tiina},
  journal={The New Phytologist},
  year={2020}
}

@article{wang2004modelling,
  title={Modelling the growth and water uptake function of plant root systems: a review},
  author={Wang, Enli and Smith, Chris J},
  journal={Australian journal of agricultural research},
  volume={55},
  number={5},
  pages={501--523},
  year={2004},
  publisher={CSIRO}
}

@misc{ephrath2020exposing,
  title={Exposing the hidden half: root research at the forefront of science},
  author={Ephrath, Jhonathan E and Klein, Tamir and Sharp, Robert E and Lazarovitch, Naftali},
  year={2020},
  publisher={Springer}
}

@book{prusinkiewicz2012algorithmic,
  title={The algorithmic beauty of plants},
  author={Prusinkiewicz, Przemyslaw and Lindenmayer, Aristid},
  year={2012},
  publisher={Springer Science \& Business Media}
}

@article{leitner2010dynamic,
  title={A dynamic root system growth model based on L-Systems},
  author={Leitner, Daniel and Klepsch, Sabine and Bodner, Gernot and Schnepf, Andrea},
  journal={Plant and Soil},
  volume={332},
  number={1-2},
  pages={177--192},
  year={2010},
  publisher={Springer}
}


@article{pages2004root,
  title={Root Typ: a generic model to depict and analyse the root system architecture},
  author={Pages, Lo{\"\i}c and Vercambre, Gilles and Drouet, Jean-Louis and Lecompte, Fran{\c{c}}ois and Collet, Catherine and Le Bot, Jacques},
  journal={Plant and soil},
  volume={258},
  number={1},
  pages={103--119},
  year={2004},
  publisher={Springer}
}

@article{schnepf2020call,
  title={Call for participation: Collaborative benchmarking of functional-structural root architecture models. The case of root water uptake},
  author={Schnepf, Andrea and Black, Christopher K and Couvreur, Valentin and Delory, Benjamin M and Doussan, Claude and Koch, Axelle and Koch, Timo and Javaux, Mathieu and Landl, Magdalena and Leitner, Daniel and others},
  journal={Frontiers in Plant Science},
  volume={11},
  year={2020},
  publisher={Frontiers Media SA}
}

@article{leitner2014impact,
  title={Impact of contrasted maize root traits at flowering on water stress tolerance--a simulation study},
  author={Leitner, Daniel and Meunier, F{\'e}licien and Bodner, Gernot and Javaux, Mathieu and Schnepf, Andrea},
  journal={Field crops research},
  volume={165},
  pages={125--137},
  year={2014},
  publisher={Elsevier}
}

@article{tron2015can,
  title={Can diversity in root architecture explain plant water use efficiency? A modeling study},
  author={Tron, Stefania and Bodner, Gernot and Laio, Francesco and Ridolfi, Luca and Leitner, Daniel},
  journal={Ecological modelling},
  volume={312},
  pages={200--210},
  year={2015},
  publisher={Elsevier}
}
@article{roose2001mathematical,
  title={A mathematical model of plant nutrient uptake},
  author={Roose, Tiina and Fowler, AC and Darrah, PR},
  journal={Journal of mathematical biology},
  volume={42},
  number={4},
  pages={347--360},
  year={2001},
  publisher={Springer}
}

@article{fox1970phosphate,
  title={Phosphate Sorption Isotherms for Evaluating the Phosphate Requirements of Soils 1},
  author={Fox, Robert L and Kamprath, EJ},
  journal={Soil science society of america journal},
  volume={34},
  number={6},
  pages={902--907},
  year={1970},
  publisher={Soil Science Society of America}
}
@article{kinjo1971nitrate,
  title={Nitrate Adsorption: I. In Some Acid Soils of Mexico and South America 1},
  author={Kinjo, T and Pratt, PF},
  journal={Soil Science Society of America Journal},
  volume={35},
  number={5},
  pages={722--725},
  year={1971},
  publisher={Soil Science Society of America}
}

@article{beckett1964potassium,
  title={Potassium-calcium exchange equilibria in soils: specific adsorption sites for potassium},
  author={Beckett, PHT},
  journal={Soil Sci},
  volume={97},
  number={6},
  pages={376--383},
  year={1964}
}
@article{kinniburgh1986general,
  title={General purpose adsorption isotherms},
  author={Kinniburgh, David G},
  journal={Environmental Science \& Technology},
  volume={20},
  number={9},
  pages={895--904},
  year={1986},
  publisher={ACS Publications}
}

@article{liu2006some,
  title={Some consideration on the Langmuir isotherm equation},
  author={Liu, Yu},
  journal={Colloids and Surfaces A: Physicochemical and Engineering Aspects},
  volume={274},
  number={1-3},
  pages={34--36},
  year={2006},
  publisher={Elsevier}
}

@book{radcliffe2018soil,
  title={Soil physics with HYDRUS: Modeling and applications},
  author={Radcliffe, David E and Simunek, Jiri},
  year={2018},
  publisher={CRC press}
}
@article{van1999modeling,
  title={Modeling the dynamic adsorption/desorption of a NOM mixture: Effects of physical and chemical heterogeneity},
  author={Van de Weerd, H and Van Riemsdijk, WH and Leijnse, A},
  journal={Environmental science \& technology},
  volume={33},
  number={10},
  pages={1675--1681},
  year={1999},
  publisher={ACS Publications}
}
@article{zygalakis2012mathematical,
  title={A mathematical model for investigating the effect of cluster roots on plant nutrient uptake},
  author={Zygalakis, KC and Roose, T},
  journal={The European Physical Journal Special Topics},
  volume={204},
  number={1},
  pages={103--118},
  year={2012},
  publisher={Springer}
}

@article{brooks1964hydraulic,
  title={Hydraulic properties of porous media},
  author={Brooks, R and Corey, T},
  journal={Hydrology Papers, Colorado State University},
  volume={24},
  pages={37},
  year={1964}
}

@book{hunt2014percolation,
  title={Percolation theory for flow in porous media},
  author={Hunt, Allen and Ewing, Robert and Ghanbarian, Behzad},
  volume={880},
  year={2014},
  publisher={Springer}
}
@article{lehmann2017foam,
  title={The foam drainage equation for drainage dynamics in unsaturated porous media},
  author={Lehmann, Peter and Hoogland, Frouke and Assouline, S and Or, Dani},
  journal={Water Resources Research},
  volume={53},
  number={7},
  pages={5706--5724},
  year={2017},
  publisher={Wiley Online Library}
}

@article{duncan2018mathematical,
  title={Mathematical modelling of water and solute movement in ridged versus flat planting systems},
  author={Duncan, SJ and Daly, KR and Sweeney, P and Roose, Tiina},
  journal={European Journal of Soil Science},
  volume={69},
  number={6},
  pages={967--979},
  year={2018},
  publisher={Wiley Online Library}
}

@article{duncan2018Amathematical,
  title={Mathematical modelling of water and solute movement in ridge plant systems with dynamic ponding},
  author={Duncan, SJ and Daly, KR and Sweeney, P and Roose, T},
  journal={European Journal of Soil Science},
  volume={69},
  number={2},
  pages={265--278},
  year={2018},
  publisher={Wiley Online Library}
}

@article{seuntjens2004root,
  title={Root-zone modeling of heavy metal uptake and leaching in the presence of organic ligands},
  author={Seuntjens, P and Nowack, B and Schulin, R},
  journal={Plant and Soil},
  volume={265},
  number={1-2},
  pages={61--73},
  year={2004},
  publisher={Springer}
}
@article{lambers2015plant,
  title={Plant adaptations to severely phosphorus-impoverished soils},
  author={Lambers, Hans and Martinoia, Enrico and Renton, Michael},
  journal={Current opinion in plant biology},
  volume={25},
  pages={23--31},
  year={2015},
  publisher={Elsevier}
}

@article{oburger2018sampling,
  title={Sampling root exudates--mission impossible?},
  author={Oburger, Eva and Jones, David L},
  journal={Rhizosphere},
  volume={6},
  pages={116--133},
  year={2018},
  publisher={Elsevier}
}

@article{khademi2010,
    author = "Khademi, Z and Jones, DL and Malakouti, MJ and Asadi, F",
    title = "Organic acids differ in enhancing phosphorus uptake by {Triticum aestivum L}.—effects of rhizosphere concentration and counterion",
    journal = "Plant and soil",
    volume = "334",
    number = "1-2",
    pages = "151-159",
    ISSN = "0032-079X",
    year = "2010",
    type = "Journal Article"
}


@article{mench1991,
    author = "Mench, M and Martin, E1",
    title = "{Mobilization of cadmium and other metals from two soils by root exudates of Zea mays L., Nicotiana tabacum L. and Nicotiana rustica L}",
    journal = "Plant and soil",
    volume = "132",
    number = "2",
    pages = "187-196",
    ISSN = "0032-079X",
    year = "1991",
    type = "Journal Article"
}


@article{hoffland1992quantitative,
    author = "Hoffland, Ellis",
    title = "Quantitative evaluation of the role of organic acid exudation in the mobilization of rock phosphate by rape",
    journal = "Plant and Soil",
    volume = "140",
    number = "2",
    pages = "279-289",
    ISSN = "0032-079X",
    year = "1992",
    type = "Journal Article"
}

@article{newcombe1904chemotropism,
  title={Chemotropism of roots},
  author={Newcombe, Frederick C and Rhodes, Anna L},
  journal={Botanical Gazette},
  volume={37},
  number={1},
  pages={22--34},
  year={1904},
  publisher={The University of Chicago Press}
}
@article{lynch1990substrate,
  title={Substrate flow in the rhizosphere},
  author={Lynch, JM and Whipps, JM},
  journal={Plant and soil},
  volume={129},
  number={1},
  pages={1--10},
  year={1990},
  publisher={Springer}
}

@article{montenegro20193dcellatlas,
  title={3DCellAtlas Meristem: a tool for the global cellular annotation of shoot apical meristems},
  author={Montenegro-Johnson, Thomas and Strauss, Soeren and Jackson, Matthew DB and Walker, Liam and Smith, Richard S and Bassel, George W},
  journal={Plant methods},
  volume={15},
  number={1},
  pages={33},
  year={2019},
  publisher={Springer}
}

@article{hillel1976note,
  title={Note Simulation of Root Growth and its Effect on the Pattern of Soil Water Uptake by a Nonuniform Root System},
  author={Hillel, D and Talpaz, H},
  journal={Soil Science},
  volume={121},
  number={5},
  pages={307--312},
  year={1976},
  publisher={LWW}
}

@article{kumar2015evaluation,
  title={Evaluation of root water uptake models--a review},
  author={Kumar, Rohitashw and Shankar, Vijay and Jat, Mahesh Kumar},
  journal={ISH Journal of Hydraulic Engineering},
  volume={21},
  number={2},
  pages={115--124},
  year={2015},
  publisher={Taylor \& Francis}
}
@article{richards1931capillary,
  title={Capillary conduction of liquids through porous mediums},
  author={Richards, Lorenzo Adolph},
  journal={Physics},
  volume={1},
  number={5},
  pages={318--333},
  year={1931},
  publisher={American Institute of Physics}
}

@article{kirk1999model,
  title={A model of phosphate solubilization by organic anion excretion from plant roots},
  author={Kirk, GJ D},
  journal={European Journal of Soil Science},
  volume={50},
  number={3},
  pages={369--378},
  year={1999}
}
@article{or1999liquid,
  title={Liquid retention and interfacial area in variably saturated porous media: Upscaling from single-pore to sample-scale model},
  author={Or, Dani and Tuller, Markus},
  journal={Water Resources Research},
  volume={35},
  number={12},
  pages={3591--3605},
  year={1999},
  publisher={Wiley Online Library}
}
@article{kosugi1998scaling,
  title={Scaling water retention curves for soils with lognormal pore-size distribution},
  author={Kosugi, K and Hopmans, JW},
  journal={Soil Science Society of America Journal},
  volume={62},
  number={6},
  pages={1496--1505},
  year={1998},
  publisher={Wiley Online Library}
}

@article{kuhlmann2012influence,
  title={Influence of soil structure and root water uptake strategy on unsaturated flow in heterogeneous media},
  author={Kuhlmann, A and Neuweiler, I and Van der Zee, SEATM and Helmig, R},
  journal={Water Resources Research},
  volume={48},
  number={2},
  year={2012},
  publisher={Wiley Online Library}
}

@article{rubin1993stochastic,
  title={Stochastic modeling of unsaturated flow in heterogeneous soils with water uptake by plant roots: The parallel columns model},
  author={Rubin, Yoram and Or, Dani},
  journal={Water resources research},
  volume={29},
  number={3},
  pages={619--631},
  year={1993},
  publisher={Wiley Online Library}
}

@article{fan2010effect,
  title={The effect of root architecture on the shearing resistance of root-permeated soils},
  author={Fan, Chia-Cheng and Chen, Yu-wen},
  journal={Ecological Engineering},
  volume={36},
  number={6},
  pages={813--826},
  year={2010},
  publisher={Elsevier}
}

@article{pollen2007temporal,
  title={Temporal and spatial variability in root reinforcement of streambanks: accounting for soil shear strength and moisture},
  author={Pollen, Natasha},
  journal={Catena},
  volume={69},
  number={3},
  pages={197--205},
  year={2007},
  publisher={Elsevier}
}

@article{naveed2018rhizosphere,
  title={Rhizosphere-scale quantification of hydraulic and mechanical properties of soil impacted by root and seed exudates},
  author={Naveed, Muhammad and Brown, Lawrie K and Raffan, Annette Catriona and George, Timothy S and Bengough, AG and Roose, Tiina and Sinclair, Ian and Koebernick, Nicolai and Cooper, Laura and Hallett, Paul David},
  journal={Vadose zone journal},
  volume={17},
  number={1},
  year={2018},
  publisher={The Soil Science Society of America, Inc.}
}

@article{koebernick2019imaging,
  title={Imaging microstructure of the barley rhizosphere: particle packing and root hair influences},
  author={Koebernick, Nicolai and Daly, Keith R and Keyes, Samuel D and Bengough, Anthony G and Brown, Lawrie K and Cooper, Laura J and George, Timothy S and Hallett, Paul D and Naveed, Muhammad and Raffan, Annette and others},
  journal={New Phytologist},
  volume={221},
  number={4},
  pages={1878--1889},
  year={2019},
  publisher={Wiley Online Library}
}

@article{pollen2005estimating,
  title={Estimating the mechanical effects of riparian vegetation on stream bank stability using a fiber bundle model},
  author={Pollen, Natasha and Simon, Andrew},
  journal={Water Resources Research},
  volume={41},
  number={7},
  year={2005},
  publisher={Wiley Online Library}
}

@article{cohen2009fiber,
  title={Fiber bundle model for multiscale modeling of hydromechanical triggering of shallow landslides},
  author={Cohen, Denis and Lehmann, Peter and Or, Dani},
  journal={Water resources research},
  volume={45},
  number={10},
  year={2009},
  publisher={Wiley Online Library}
}

@article{lu2010closed,
  title={A closed-form equation for effective stress in unsaturated soil},
  author={Lu, Ning and Godt, Jonathan W and Wu, David T},
  journal={Water Resources Research},
  volume={46},
  number={5},
  year={2010},
  publisher={Wiley Online Library}
}

@article{briggs2016influence,
  title={The influence of tree root water uptake on the long term hydrology of a clay fill railway embankment},
  author={Briggs, KM and Smethurst, JA and Powrie, William and O’Brien, AS},
  journal={Transportation Geotechnics},
  volume={9},
  pages={31--48},
  year={2016},
  publisher={Elsevier}
}

@article{mencuccini2019modelling,
  title={Modelling water fluxes in plants: from tissues to biosphere},
  author={Mencuccini, Maurizio and Manzoni, Stefano and Christoffersen, Bradley},
  journal={New Phytologist},
  volume={222},
  number={3},
  pages={1207--1222},
  year={2019},
  publisher={Wiley Online Library}
}

@article{daly2017modelling,
  title={Modelling water dynamics in the rhizosphere},
  author={Daly, KR and Cooper, LJ and Koebernick, Nicolai and Evaristo, J and Keyes, SD and Van Veelen, Arjen and Roose, Tiina},
  journal={Rhizosphere},
  volume={4},
  pages={139--151},
  year={2017},
  publisher={Elsevier}
}

@article{vereecken2016modeling,
  title={Modeling soil processes: Review, key challenges, and new perspectives},
  author={Vereecken, Harry and Schnepf, Andreas and Hopmans, Jan W and Javaux, Mathieu and Or, Dani and Roose, Tiina and Vanderborght, Jan and Young, MH and Amelung, Wulf and Aitkenhead, Matt and others},
  journal={Vadose zone journal},
  volume={15},
  number={5},
  year={2016},
  publisher={GeoScienceWorld}
}
@article{biot1941general,
  title={General theory of three-dimensional consolidation},
  author={Biot, Maurice A},
  journal={Journal of applied physics},
  volume={12},
  number={2},
  pages={155--164},
  year={1941},
  publisher={American Institute of Physics}
}

@article{wu2013root,
  title={Root reinforcement of soil: review of analytical models, test results, and applications to design},
  author={Wu, Tien H},
  journal={Canadian Geotechnical Journal},
  volume={50},
  number={3},
  pages={259--274},
  year={2013},
  publisher={NRC Research Press}
}
@article{switala2018numerical,
  title={Numerical modelling of rainfall-induced instability of vegetated slopes},
  author={{\'S}wita{\l}a, BM and Wu, W},
  journal={G{\'e}otechnique},
  volume={68},
  number={6},
  pages={481--491},
  year={2018},
  publisher={Thomas Telford Ltd}
}

@article{cohen2011analytical,
  title={An analytical fiber bundle model for pullout mechanics of root bundles},
  author={Cohen, D and Schwarz, M and Or, Dani},
  journal={Journal of Geophysical Research: Earth Surface},
  volume={116},
  number={F3},
  year={2011},
  publisher={Wiley Online Library}
}

@article{richards1931soil,
  title={Soil-water conduction of liquids in porous mediums},
  author={Richards, LA},
  journal={Physics},
  volume={1},
  pages={318--333},
  year={1931}
}

@article{keyes2017measurement,
  title={Measurement of micro-scale soil deformation around roots using four-dimensional synchrotron tomography and image correlation},
  author={Keyes, SD and Cooper, Laura and Duncan, S and Koebernick, N and Mckay Fletcher, DM and Scotson, CP and Van Veelen, Arjen and Sinclair, Ian and Roose, Tiina},
  journal={Journal of The Royal Society Interface},
  volume={14},
  number={136},
  pages={20170560},
  year={2017},
  publisher={The Royal Society}
}

@article{atwell1993response,
  title={Response of roots to mechanical impedance},
  author={Atwell, BJ},
  journal={Environmental and Experimental Botany},
  volume={33},
  number={1},
  pages={27--40},
  year={1993},
  publisher={Elsevier}
}

@article{abdalla1969mechanics,
  title={The mechanics of root growth in granular media},
  author={Abdalla, AM and Hettiaratchi, DRP and Reece, AR},
  journal={Journal of Agricultural Engineering Research},
  volume={14},
  number={3},
  pages={236--248},
  year={1969},
  publisher={Elsevier}
}

@article{bull2020mechanisms,
  title={Mechanisms of root-reinforcement in soils: an experimental methodology using 4D X-ray computed tomography and digital volume correlation},
  author={Bull, Daniel and Smethurst, Joel and Sinclair, Ian and Pierron, Fabrice and Roose, Tiina and Powrie, William and Bengough, Anthony G},
  journal={Proceedings of the Royal Society A: Mathematical, Physical and Engineering Sciences},
  year={2020}
}

@article{kolb2017physical,
  title={Physical root--soil interactions},
  author={Kolb, Evelyne and Legu{\'e}, Val{\'e}rie and Bogeat-Triboulot, Marie-B{\'e}atrice},
  journal={Physical biology},
  volume={14},
  number={6},
  pages={065004},
  year={2017},
  publisher={IOP Publishing}
}

@article{cooper2017fluid,
  title={Fluid flow in porous media using image-based modelling to parametrize Richards' equation},
  author={Cooper, LJ and Daly, KR and Hallett, PD and Naveed, Muhammad and Koebernick, Nicolai and Bengough, Anthony G and George, TS and Roose, Tiina},
  journal={Proceedings of the Royal Society A: Mathematical, Physical and Engineering Sciences},
  volume={473},
  number={2207},
  pages={20170178},
  year={2017},
  publisher={The Royal Society Publishing}
}

@article{buckingham1907studies,
  title={Studies on the movement of soil moisture},
  author={Buckingham, Edgar},
  year={1907},
 volume={38},
  publisher={Bureau of Soils Bulletin}
}

@article{lehmann2019deforestation,
  title={Deforestation effects on rainfall-induced shallow landslides: remote sensing and physically-based modelling},
  author={Lehmann, Peter and von Ruette, Jonas and Or, Dani},
  journal={Water Resources Research},
  year={2019},
  publisher={Wiley Online Library}
}

@article{aravena2014quantifying,
  title={Quantifying coupled deformation and water flow in the rhizosphere using X-ray microtomography and numerical simulations},
  author={Aravena, Jazm{\'\i}n E and Berli, Markus and Ruiz, Siul and Su{\'a}rez, Francisco and Ghezzehei, Teamrat A and Tyler, Scott W},
  journal={Plant and Soil},
  volume={376},
  number={1-2},
  pages={95--110},
  year={2014},
  publisher={Springer}
}

@article{fang2019efficient,
  title={An efficient three-dimensional rhizosphere modeling capability to study the effect of root system architecture on soil water and reactive transport},
  author={Fang, Yilin and Yabusaki, Steven B and Ahkami, Amir H and Chen, Xingyuan and Scheibe, Timothy D},
  journal={Plant and Soil},
  volume={441},
  number={1-2},
  pages={33--48},
  year={2019},
  publisher={Springer}
}

@book{hornung1996homogenization2,
  title={Homogenization and porous media},
  author={Hornung, Ulrich},
  volume={6},
  year={1996},
  publisher={Springer Science \& Business Media}
}

@book{hornung1996homogenization,
  author		= "Hornung, Ulrich",
  title			= "Homogenization and porous media",
  address		= "6",
  publisher		= "Springer Science \& Business Media",
  year			= "1996"
}

@book{incropera1996fundamentals,
  title={Fundamentals of heat and mass transfer},
  author={Incropera, Frank P and DeWitt, David P and Bergman, Theodore L and Lavine, Adrienne S and others},
  volume={6},
  year={1996},
  publisher={Wiley New York}
}

@article{biot1962mechanics,
  title={Mechanics of deformation and acoustic propagation in porous media},
  author={Biot, Maurice A},
  journal={Journal of applied physics},
  volume={33},
  number={4},
  pages={1482--1498},
  year={1962},
  publisher={American Institute of Physics}
}

@incollection{das2018porous,
  title={Porous media applications: electrochemical systems},
  author={Das, Malay K and Mukherjee, Partha P and Muralidhar, K},
  booktitle={Modeling Transport Phenomena in Porous Media with Applications},
  pages={93--122},
  year={2018},
  publisher={Springer}
}
@article{keller2022farm,
  title={Farm vehicles approaching weights of sauropods exceed safe mechanical limits for soil functioning},
  author={Keller, Thomas and Or, Dani},
  journal={Proceedings of the National Academy of Sciences},
  volume={119},
  number={21},
  pages={e2117699119},
  year={2022},
  publisher={National Acad Sciences}
}
@article{vereecken2016modeling,
  title={Modeling soil processes: Review, key challenges, and new perspectives},
  author={Vereecken, Harry and Schnepf, Andrea and Hopmans, Jan W and Javaux, Mathieu and Or, Dani and Roose, Tiina and Vanderborght, Jan and Young, MH and Amelung, Wulf and Aitkenhead, Matt and others},
  journal={Vadose zone journal},
  volume={15},
  number={5},
  year={2016},
  publisher={GeoScienceWorld}
}
@article{duncan2019multiple,
  title={Multiple scale homogenisation of nutrient movement and crop growth in partially saturated soil},
  author={Duncan, Simon J and Daly, Keith R and McKay Fletcher, Daniel M and Ruiz, Siul and Sweeney, Paul and Roose, Tiina},
  journal={Bulletin of mathematical biology},
  volume={81},
  number={10},
  pages={3778--3802},
  year={2019},
  publisher={Springer}
}
@article{fletcher2021precipitation,
  title={Precipitation-optimised targeting of nitrogen fertilisers in a model maize cropping system},
  author={Fletcher, DM McKay and Ruiz, Siul Aljadi and Dias, T and Chadwick, DR and Jones, Davey L and Roose, Tiina},
  journal={Science of the Total Environment},
  volume={756},
  pages={144051},
  year={2021},
  publisher={Elsevier}
}
@incollection{vogel2002topological,
  title={Topological characterization of porous media},
  author={Vogel, Hans-J{\"o}rg},
  booktitle={Morphology of condensed matter},
  pages={75--92},
  year={2002},
  editor={Klaus Mecke},
  publisher={Springer},
  address={Springer Berlin, Heidelberg}
}
@article{hack2020x,
  title={X-ray micro-computed tomography of polymer electrolyte fuel cells: what is the representative elementary area?},
  author={Hack, Jennifer and Garc{\'\i}a-Salaberri, Pablo A and Kok, Matthew DR and Jervis, Rhodri and Shearing, Paul R and Brandon, Nigel and Brett, Dan JL},
  journal={Journal of The Electrochemical Society},
  volume={167},
  number={1},
  pages={013545},
  year={2020},
  publisher={IOP Publishing}
}
@article{pennington2022survos,
  title={SuRVoS 2: Accelerating Annotation and Segmentation for Large Volumetric Bioimage Workflows Across Modalities and Scales},
  author={Pennington, Avery and King, Oliver NF and Tun, Win Min and Ho, Elaine ML and Luengo, Imanol and Darrow, Michele C and Basham, Mark},
  journal={Frontiers in Cell and Developmental Biology},
  volume={10},
  year={2022},
  publisher={Frontiers Media SA}
}
@article{wadeson2016savu,
  title={Savu: a Python-based, MPI framework for simultaneous processing of multiple, N-dimensional, large tomography datasets},
  author={Wadeson, Nicola and Basham, Mark},
  journal={arXiv preprint arXiv:1610.08015},
  year={2016}
}
@article{keyes2022multimodal,
  title={Multimodal correlative imaging and modelling of phosphorus uptake from soil by hyphae of mycorrhizal fungi},
  author={Keyes, Sam and van Veelen, Arjen and McKay Fletcher, Dan and Scotson, Callum and Koebernick, Nico and Petroselli, Chiara and Williams, Katherine and Ruiz, Siul and Cooper, Laura and Mayon, Robbie and others},
  journal={New Phytologist},
  year={2022},
  publisher={Wiley Online Library}
}
@article{daly2014multiscale,
  title={Multiscale modelling of hydraulic conductivity in vuggy porous media},
  author={Daly, Keith R and Roose, Tiina},
  journal={Proceedings of the Royal Society A: Mathematical, Physical and Engineering Sciences},
  volume={470},
  number={2162},
  pages={20130383},
  year={2014},
  publisher={The Royal Society Publishing}
}
@article{cooper2017fluid,
  title={Fluid flow in porous media using image-based modelling to parametrize Richards' equation},
  author={Cooper, LJ and Daly, KR and Hallett, PD and Naveed, Muhammad and Koebernick, Nicolai and Bengough, Anthony G and George, TS and Roose, Tiina},
  journal={Proceedings of the Royal Society A: Mathematical, Physical and Engineering Sciences},
  volume={473},
  number={2207},
  pages={20170178},
  year={2017},
  publisher={The Royal Society Publishing}
}
@article{multiphysics1998introduction,
  title={Introduction to COMSOL multiphysics{\textregistered}},
  author={Multiphysics, COMSOL},
  journal={COMSOL Multiphysics, Burlington, MA, accessed Feb},
  volume={9},
  pages={2018},
  year={1998}
}
@article{johnsonsimpleware,
  title={Simpleware: From 3D Image to Mesh},
  author={Johnson, Emma and Officer, PR},
  year={2005},
  publisher={Citeseer}
}
@article{ruiz2020image,
  title={Image-based quantification of soil microbial dead zones induced by nitrogen fertilization},
  author={Ruiz, Siul Aljadi and Fletcher, DM McKay and Boghi, Andrea and Williams, KA and Duncan, SJ and Scotson, CP and Petroselli, Chiara and Dias, TGS and Chadwick, DR and Jones, DL and others},
  journal={Science of The Total Environment},
  volume={727},
  pages={138197},
  year={2020},
  publisher={Elsevier}
}

@article{le2020effect,
  title={Effect of tomography resolution on calculation of microstructural properties for lithium ion porous electrodes},
  author={Le Houx, James and Osenberg, Markus and Neumann, Matthias and Binder, Joachim R and Schmidt, Volker and Manke, Ingo and Carraro, Thomas and Kramer, Denis},
  journal={ECS Transactions},
  volume={97},
  number={7},
  pages={255},
  year={2020},
  publisher={IOP Publishing}
}

@article{fraser2022soluble,
  title={The soluble lead flow battery: Image-based modelling of porous carbon electrodes},
  author={Fraser, EJ and Le Houx, JP and Arenas, LF and Dinesh, KKJ Ranga and Wills, RGA},
  journal={Journal of Energy Storage},
  volume={52},
  pages={104791},
  year={2022},
  publisher={Elsevier}
}

@article{nguyen2020electrode,
  title={The electrode tortuosity factor: why the conventional tortuosity factor is not well suited for quantifying transport in porous Li-ion battery electrodes and what to use instead},
  author={Nguyen, Tuan-Tu and Demorti{\`e}re, Arnaud and Fleutot, Benoit and Delobel, Bruno and Delacourt, Charles and Cooper, Samuel J},
  journal={npj Computational Materials},
  volume={6},
  number={1},
  pages={1--12},
  year={2020},
  publisher={Nature Publishing Group}
}

@article{reinhard2021beamline,
  title={Beamline K11 DIAD: a new instrument for dual imaging and diffraction at Diamond Light Source},
  author={Reinhard, Christina and Drakopoulos, Michael and Ahmed, Sharif I and Deyhle, Hans and James, Andrew and Charlesworth, Christopher M and Burt, Martin and Sutter, John and Alexander, Steven and Garland, Peter and others},
  journal={Journal of Synchrotron Radiation},
  volume={28},
  number={6},
  year={2021},
  publisher={International Union of Crystallography}
}

@book{reddy2019introduction,
  author		= "Reddy, Junuthula Narasimha",
  title			= "Introduction to the finite element method",
  address       = "3rd Edition",
  publisher		= "McGraw-Hill Education",
  year			= "2019"
}

@inproceedings{crank1947practical,
  title={A practical method for numerical evaluation of solutions of partial differential equations of the heat-conduction type},
  author={Crank, John and Nicolson, Phyllis},
  booktitle={Mathematical proceedings of the Cambridge philosophical society},
  volume={43},
  number={1},
  pages={50--67},
  year={1947},
  organization={Cambridge University Press}
}

@article{ahmed2018Eng,
   author = {Ahmed, Mutez A and Zarebanadkouki, Mohsen and Ahmadi, Katayoun and Kroener, Eva and Kostka, Stanley and Kaestner, Anders and Carminati, Andrea},
   title = {Engineering rhizosphere hydraulics: Pathways to improve plant adaptation to drought},
   journal = {Vadose Zone Journal},
   volume = {17},
   number = {1},
   ISSN = {1539-1663},
   year = {2018},
   type = {Journal Article}
}

@article{tjaden2016origin,
  title={On the origin and application of the Bruggeman correlation for analysing transport phenomena in electrochemical systems},
  author={Tjaden, Bernhard and Cooper, Samuel J and Brett, Daniel JL and Kramer, Denis and Shearing, Paul R},
  journal={Current opinion in chemical engineering},
  volume={12},
  pages={44--51},
  year={2016},
  publisher={Elsevier}
}

@book{barber1995,
   author = {Barber, Stanley A},
   title = {Soil nutrient bioavailability: a mechanistic approach},
   publisher = {John Wiley \& Sons},
   ISBN = {0471587478},
   year = {1995},
   type = {Book}
}

@book{barber1995test,
  author		= "Barber, Stanley A",
  title			= "Soil nutrient bioavailability: a mechanistic approach",
  address		= "ISBN:0471587478",
  publisher		= "John Wiley \& Sons",
  year			= "1995"
}


@article{bengough1990,
   author = {Bengough, AG and Mullins, CE},
   title = {Mechanical impedance to root growth: a review of experimental techniques and root growth responses},
   journal = {Journal of Soil Science},
   volume = {41},
   number = {3},
   pages = {341-358},
   year = {1990},
   type = {Journal Article}
}

@article{le2021openimpala,
  title={OpenImpala: OPEN source IMage based PArallisable Linear Algebra solver},
  author={Le Houx, James and Kramer, Denis},
  journal={SoftwareX},
  volume={15},
  pages={100729},
  year={2021},
  publisher={Elsevier}
}

@article{caassen1976,
   author = {Caassen, N and Barber, SA},
   title = {Simulation Model for Nutrient Uptake from Soil by a Growing Plant Root System 1},
   journal = {Agronomy Journal},
   volume = {68},
   number = {6},
   pages = {961-964},
   ISSN = {0002-1962},
   year = {1976},
   type = {Journal Article}
}

@article{carbon1980,
   author = {Carbon, B Am and Bartle, GA and Murray, AM and Macpherson, DK},
   title = {The distribution of root length, and the limits to flow of soil water to roots in a dry sclerophyll forest},
   journal = {Forest Science},
   volume = {26},
   number = {4},
   pages = {656-664},
   ISSN = {0015-749X},
   year = {1980},
   type = {Journal Article}
}

@article{carter1986,
   author = {Carter, J. P. and Booker, J. R. and Yeung, S. K.},
   title = {Cavity expansion in cohesive frictional soils},
   journal = {Geotechnique},
   volume = {36},
   number = {3},
   pages = {349-358},
   ISSN = {0016-8505, 1751-7656},
   url = {http://www.icevirtuallibrary.com/content/article/10.1680/geot.1986.36.3.349},
   year = {1986},
   type = {Journal Article}
}

@article{clausnitzer1994,
   author = {Clausnitzer, V and Hopmans, JW},
   title = {Simultaneous modeling of transient three-dimensional root growth and soil water flow},
   journal = {Plant and soil},
   volume = {164},
   number = {2},
   pages = {299-314},
   ISSN = {0032-079X},
   year = {1994},
   type = {Journal Article}
}

@article{colombi2017,
   author = {Colombi, Tino and Braun, Serge and Keller, Thomas and Walter, Achim},
   title = {Artificial macropores attract crop roots and enhance plant productivity on compacted soils},
   journal = {Science of The Total Environment},
   volume = {574},
   pages = {1283-1293},
   ISSN = {0048-9697},
   year = {2017},
   type = {Journal Article}
}

@article{cushman1979,
   author = {Cushman, John H},
   title = {An Analytical Solution to Solute Transport Near Root Surfaces for Low Initial Concentration: I. Equations Development 1},
   journal = {Soil Science Society of America Journal},
   volume = {43},
   number = {6},
   pages = {1087-1090},
   ISSN = {0361-5995},
   year = {1979},
   type = {Journal Article}
}

@article{daly2016,
   author = {Daly, Keith R and Keyes, Samuel D and Masum, Shakil and Roose, Tiina},
   title = {Image-based modelling of nutrient movement in and around the rhizosphere},
   journal = {Journal of experimental botany},
   volume = {67},
   number = {4},
   pages = {1059-1070},
   ISSN = {0022-0957},
   year = {2016},
   type = {Journal Article}
}

@article{daly2017,
   author = {Daly, Keith R and Tracy, Saoirse R and Crout, Neil MJ and Mairhofer, Stefan and Pridmore, Tony P and Mooney, Sacha J and Roose, Tiina},
   title = {Quantification of root water uptake in soil using X‐ray Computed Tomography and image based modelling},
   journal = {Plant, Cell \& Environment},
   ISSN = {1365-3040},
   year = {2017},
   type = {Journal Article}
}

@article{debauw2020,
   author = {De Bauw, Pieterjan and Mai, Trung and Schnepf, Andrea and Merckx, Roel and Smolders, Erik and Vanderborght, Jan},
   title = {Water and phosphorus uptake by upland rice root systems unraveled under multiple scenarios: linking a 3D soil-root model and data},
   journal = {bioRxiv},
   year = {2020},
   type = {Journal Article}
}

@article{deparseval2017,
   author = {De Parseval, Henri and Barot, Sébastien and Gignoux, Jacques and Lata, Jean-Christophe and Raynaud, Xavier},
   title = {Modelling facilitation or competition within a root system: importance of the overlap of root depletion and accumulation zones},
   journal = {Plant and soil},
   volume = {419},
   number = {1-2},
   pages = {97-111},
   ISSN = {0032-079X},
   year = {2017},
   type = {Journal Article}
}

@article{denherder2010,
   author = {Den Herder, Griet and Van Isterdael, Gert and Beeckman, Tom and De Smet, Ive},
   title = {The roots of a new green revolution},
   journal = {Trends in Plant Science},
   volume = {15},
   number = {11},
   pages = {600-607},
   ISSN = {1360-1385},
   year = {2010},
   type = {Journal Article}
}

@article{doerner1996,
   author = {Doerner, Peter and Joergensen, Jan-Elo and You, Ratha and Steppuhn, Johannes and Lamb, Chris},
   title = {Control of root growth and development by cyclin expression},
   journal = {Nature},
   volume = {380},
   number = {6574},
   pages = {520-523},
   url = {http://www.nature.com/nature/journal/v380/n6574/pdf/380520a0.pdf},
   year = {1996},
   type = {Journal Article}
}

@article{drew1969,
   author = {Drew, MC and Nye, PH},
   title = {The supply of nutrient ions by diffusion to plant roots in soil: II. The effect of root hairs on the uptake of potassium by roots of rye grass (Lolium multiflorum)},
   journal = {Plant and Soil},
   pages = {407-424},
   ISSN = {0032-079X},
   year = {1969},
   type = {Journal Article}
}

@article{dumais2012,
   author = {Dumais, Jacques and Forterre, Yo\"e, l},
   title = {“Vegetable dynamicks”: the role of water in plant movements},
   journal = {Annual Review of Fluid Mechanics},
   volume = {44},
   pages = {453-478},
   year = {2012},
   type = {Journal Article}
}

@article{dunbabin2003,
   author = {Dunbabin, V and Diggle, A and Rengel, Zed},
   title = {Is there an optimal root architecture for nitrate capture in leaching environments?},
   journal = {Plant, Cell \& Environment},
   volume = {26},
   number = {6},
   pages = {835-844},
   ISSN = {0140-7791},
   year = {2003},
   type = {Journal Article}
}

@article{dunbabin2013,
   author = {Dunbabin, Vanessa M and Postma, Johannes A and Schnepf, Andrea and Pagès, Loïc and Javaux, Mathieu and Wu, Lianhai and Leitner, Daniel and Chen, Ying L and Rengel, Zed and Diggle, Art J},
   title = {Modelling root–soil interactions using three–dimensional models of root growth, architecture and function},
   journal = {Plant and soil},
   volume = {372},
   number = {1-2},
   pages = {93-124},
   ISSN = {0032-079X},
   year = {2013},
   type = {Journal Article}
}

@article{durban1992,
   author = {Durban, David and Fleck, Norman A},
   title = {Singular plastic fields in steady penetration of a rigid cone},
   journal = {Journal of Applied Mechanics},
   volume = {59},
   number = {4},
   pages = {706-710},
   year = {1992},
   type = {Journal Article}
}

@article{dutt1962,
   author = {Dutt, GR and Tanji, KK},
   title = {Predicting concentrations of solutes in water percolated through a column of soil},
   journal = {Journal of Geophysical Research},
   volume = {67},
   number = {9},
   pages = {3437-3439},
   ISSN = {0148-0227},
   year = {1962},
   type = {Journal Article}
}

@article{eapen2005,
   author = {Eapen, Delfeena and Barroso, María L and Ponce, Georgina and Campos, María E and Cassab, Gladys I},
   title = {Hydrotropism: root growth responses to water},
   journal = {Trends in plant science},
   volume = {10},
   number = {1},
   pages = {44-50},
   ISSN = {1360-1385},
   year = {2005},
   type = {Journal Article}
}

@article{furbank2011,
   author = {Furbank, Robert T and Tester, Mark},
   title = {Phenomics–technologies to relieve the phenotyping bottleneck},
   journal = {Trends in plant science},
   volume = {16},
   number = {12},
   pages = {635-644},
   ISSN = {1360-1385},
   year = {2011},
   type = {Journal Article}
}

@article{gabet2010,
   author = {Gabet, Emmanuel J and Mudd, Simon M},
   title = {Bedrock erosion by root fracture and tree throw: A coupled biogeomorphic model to explore the humped soil production function and the persistence of hillslope soils},
   journal = {Journal of Geophysical Research: Earth Surface (2003--2012)},
   volume = {doi: 10.1029/2009JF001526},
   number = {F4},
   year = {2010},
   type = {Journal Article}
}

@article{gamuyao2012,
   author = {Gamuyao, Rico and Chin, Joong Hyoun and Pariasca-Tanaka, Juan and Pesaresi, Paolo and Catausan, Sheryl and Dalid, Cheryl and Slamet-Loedin, Inez and Tecson-Mendoza, Evelyn Mae and Wissuwa, Matthias and Heuer, Sigrid},
   title = {The protein kinase Pstol1 from traditional rice confers tolerance of phosphorus deficiency},
   journal = {Nature},
   volume = {488},
   number = {7412},
   pages = {535-539},
   ISSN = {1476-4687},
   year = {2012},
   type = {Journal Article}
}

@article{geelhoed1999,
   author = {Geelhoed, JS and Van Riemsdijk, WH and Findenegg, GR},
   title = {Simulation of the effect of citrate exudation from roots on the plant availability of phosphate adsorbed on goethite},
   journal = {European Journal of Soil Science},
   volume = {50},
   number = {3},
   pages = {379-390},
   ISSN = {1365-2389},
   year = {1999},
   type = {Journal Article}
}

@article{gerard2017,
   author = {Gérard, Frédéric and Blitz-Frayret, Céline and Hinsinger, Philippe and Pagès, Loïc},
   title = {Modelling the interactions between root system architecture, root functions and reactive transport processes in soil},
   journal = {Plant and Soil},
   volume = {413},
   number = {1-2},
   pages = {161-180},
   ISSN = {0032-079X},
   year = {2017},
   type = {Journal Article}
}

@article{gerke2000,
   author = {Gerke, Jörg and Beißner, Lutz and Römer, Wilhelm},
   title = {The quantitative effect of chemical phosphate mobilization by carboxylate anions on P uptake by a single root. I. The basic concept and determination of soil parameters},
   journal = {Journal of Plant Nutrition and Soil Science},
   volume = {163},
   number = {2},
   pages = {207-212},
   ISSN = {1522-2624},
   year = {2000},
   type = {Journal Article}
}

@article{ghezzehei2001,
   author = {Ghezzehei, Teamrat A and Or, Dani},
   title = {Rheological properties of wet soils and clays under steady and oscillatory stresses},
   journal = {Soil Science Society of America Journal},
   volume = {65},
   number = {3},
   pages = {624-637},
   year = {2001},
   type = {Journal Article}
}

@article{godin2005,
   author = {Godin, Christophe and Sinoquet, Hervé},
   title = {Functional–structural plant modelling},
   journal = {New phytologist},
   volume = {166},
   number = {3},
   pages = {705-708},
   ISSN = {0028-646X},
   year = {2005},
   type = {Journal Article}
}

@article{greacen1972,
   author = {Greacen, EL and Oh, JS},
   title = {Physics of root growth},
   journal = {Nature},
   volume = {235},
   number = {53},
   pages = {24-25},
   year = {1972},
   type = {Journal Article}
}

@article{hanks1962,
   author = {Hanks, RJ and Bowers, SA},
   title = {Numerical solution of the moisture flow equation for infiltration into layered soils},
   journal = {Soil Science Society of America Journal},
   volume = {26},
   number = {6},
   pages = {530-534},
   ISSN = {0361-5995},
   year = {1962},
   type = {Journal Article}
}

@article{heppell2015,
   author = {Heppell, J and Talboys, P and Payvandi, S and Zygalakis, KC and Fliege, Jörg and Withers, PJA and Jones, DL and Roose, Tiina},
   title = {How changing root system architecture can help tackle a reduction in soil phosphate (P) levels for better plant P acquisition},
   journal = {Plant, cell \& environment},
   volume = {38},
   number = {1},
   pages = {118-128},
   ISSN = {1365-3040},
   year = {2015},
   type = {Journal Article}
}

@article{Ho2005,
   author = {Ho, Melissa D and Rosas, Juan Carlos and Brown, Kathleen M and Lynch, Jonathan P},
   title = {Root architectural tradeoffs for water and phosphorus acquisition},
   journal = {Functional plant biology},
   volume = {32},
   number = {8},
   pages = {737-748},
   ISSN = {1445-4416},
   year = {2005},
   type = {Journal Article}
}

@article{javaux2008,
   author = {Javaux, Mathieu and Schröder, Tom and Vanderborght, Jan and Vereecken, Harry},
   title = {Use of a three-dimensional detailed modeling approach for predicting root water uptake},
   journal = {Vadose Zone Journal},
   volume = {7},
   number = {3},
   pages = {1079-1088},
   ISSN = {1539-1663},
   year = {2008},
   type = {Journal Article}
}

@article{jones1994,
   author = {Jones, David L and Darrah, Peter R},
   title = {Role of root derived organic acids in the mobilization of nutrients from the rhizosphere},
   journal = {Plant and soil},
   volume = {166},
   number = {2},
   pages = {247-257},
   ISSN = {0032-079X},
   year = {1994},
   type = {Journal Article}
}


@article{koevoets2016,
   author = {Koevoets, Iko T and Venema, Jan Henk and Elzenga, J Theo and Testerink, Christa},
   title = {Roots withstanding their environment: exploiting root system architecture responses to abiotic stress to improve crop tolerance},
   journal = {Frontiers in Plant Science},
   volume = {7},
   pages = {1335},
   ISSN = {1664-462X},
   year = {2016},
   type = {Journal Article}
}

@article{koyama2000,
   author = {Koyama, Hiroyuki and Kawamura, Ayako and Kihara, Tomonori and Hara, Tetsuo and Takita, Eiji and Shibata, Daisuke},
   title = {Overexpression of mitochondrial citrate synthase in Arabidopsis thaliana improved growth on a phosphorus-limited soil},
   journal = {Plant and Cell Physiology},
   volume = {41},
   number = {9},
   pages = {1030-1037},
   ISSN = {1471-9053},
   year = {2000},
   type = {Journal Article}
}

@article{kroener2014,
   author = {Kroener, Eva and Zarebanadkouki, Mohsen and Kaestner, Anders and Carminati, Andrea},
   title = {Nonequilibrium water dynamics in the rhizosphere: How mucilage affects water flow in soils},
   journal = {Water Resources Research},
   volume = {50},
   number = {8},
   pages = {6479-6495},
   ISSN = {0043-1397},
   year = {2014},
   type = {Journal Article}
}

@article{landl2017,
   author = {Landl, Magdalena and Huber, Katrin and Schnepf, Andrea and Vanderborght, Jan and Javaux, Mathieu and Bengough, A Glyn and Vereecken, Harry},
   title = {A new model for root growth in soil with macropores},
   journal = {Plant and soil},
   volume = {415},
   number = {1-2},
   pages = {99-116},
   ISSN = {0032-079X},
   year = {2017},
   type = {Journal Article}
}

@article{landl2019,
   author = {Landl, Magdalena and Schnepf, Andrea and Uteau, Daniel and Peth, Stephan and Athmann, Miriam and Kautz, Timo and Perkons, Ute and Vereecken, Harry and Vanderborght, Jan},
   title = {Modeling the Impact of Biopores on Root Growth and Root Water Uptake},
   journal = {Vadose Zone Journal},
   volume = {18},
   number = {1},
   ISSN = {1539-1663},
   year = {2019},
   type = {Journal Article}
}

@article{leitner2010,
   author = {Leitner, Daniel and Schnepf, Andrea and Klepsch, Sabine and Roose, Tiina},
   title = {Comparison of nutrient uptake between three‐dimensional simulation and an averaged root system model},
   journal = {Plant Biosystems},
   volume = {144},
   number = {2},
   pages = {443-447},
   ISSN = {1126-3504},
   year = {2010},
   type = {Journal Article}
}

@inproceedings{leitnerConfWater,
   author = {Leitner, Daniel and Schnepf, Andrea and Klepsch, Sabine and Roose, Tiina},
   title = {Water uptake by a maize root system-An explicit numerical 3-dimensional simulation},
   booktitle = {EGU General Assembly Conference Abstracts},
   volume = {12},
   pages = {8473},
   type = {Conference Proceedings}
}

@article{lopezbucio2000,
   author = {Lopez-Bucio, Jose and de la Vega, Octavio Martínez and Guevara-Garcia, Arturo and Herrera-Estrella, Luis},
   title = {Enhanced phosphorus uptake in transgenic tobacco plants that overproduce citrate},
   journal = {Nature biotechnology},
   volume = {18},
   number = {4},
   pages = {450-453},
   ISSN = {1546-1696},
   year = {2000},
   type = {Journal Article}
}

@article{lu2012,
   author = {Lü, Jun and Gao, Xiaorong and Dong, Zhimin and Yi, Jun and An, Lijia},
   title = {Improved phosphorus acquisition by tobacco through transgenic expression of mitochondrial malate dehydrogenase from Penicillium oxalicum},
   journal = {Plant cell reports},
   volume = {31},
   number = {1},
   pages = {49-56},
   ISSN = {0721-7714},
   year = {2012},
   type = {Journal Article}
}

@article{mai2019,
   author = {Mai, Trung Hieu and Schnepf, Andrea and Vereecken, Harry and Vanderborght, Jan},
   title = {Continuum multiscale model of root water and nutrient uptake from soil with explicit consideration of the 3D root architecture and the rhizosphere gradients},
   journal = {Plant and Soil},
   volume = {439},
   number = {1-2},
   pages = {273-292},
   ISSN = {0032-079X},
   year = {2019},
   type = {Journal Article}
}

@article{martins2019,
   author = {Martins, Adalvan and O'Callaghan, Felicity and Bengough, A Glyn and Loades, Kenneth W and Pasqual, Moacir and Kolb, Evelyne and Dupuy, Lionel X},
   title = {The helical motions of roots are linked to avoidance of particle forces in soil},
   journal = {The New phytologist},
   ISSN = {0028-646X},
   year = {2019},
   type = {Journal Article}
}

@article{mckayfletcher2019quant,
   author = {McKay Fletcher, D and Shaw, R and Sánchez-Rodríguez, AR and Daly, KR and Van Veelen, A and Jones, DL and Roose, T},
   title = {Quantifying citrate-enhanced phosphate root uptake using microdialysis},
   journal = {Plant and Soil},
   pages = {1-21},
   ISSN = {0032-079X},
   year = {2019},
   type = {Journal Article}
}

@article{mckayfletcher2019Amulti,
   author = {McKay Fletcher, Daniel M  and Keyes, Samuel D and Daly, Keith R and Van Veelen, Arjen and Roose, Tiina},
   title = {A multi image-based approach for modelling plant-fertiliser interaction},
   journal = {Rhizosphere},
   volume = {10},
   pages = {100152},
   ISSN = {2452-2198},
   year = {2019},
   type = {Journal Article}
}

@article{misra1986,
   author = {Misra, RK and Dexter, AR and Alston, AM},
   title = {Maximum axial and radial growth pressures of plant roots},
   journal = {Plant and Soil},
   volume = {95},
   number = {3},
   pages = {315-326},
   year = {1986},
   type = {Journal Article}
}

@article{nye1969,
   author = {Nye, PH and Marriott, FHC},
   title = {A theoretical study of the distribution of substances around roots resulting from simultaneous diffusion and mass flow},
   journal = {Plant and Soil},
   volume = {30},
   number = {3},
   pages = {459-472},
   ISSN = {0032-079X},
   year = {1969},
   type = {Journal Article}
}

@article{obrien2007,
   author = {O'Brien, Erin E and Brown, Joel S and Moll, Jason D},
   title = {Roots in space: a spatially explicit model for below-ground competition in plants},
   journal = {Proceedings of the Royal Society B: Biological Sciences},
   volume = {274},
   number = {1612},
   pages = {929-935},
   ISSN = {0962-8452},
   year = {2007},
   type = {Journal Article}
}

@article{pritchard1994,
   author = {Pritchard, Jeremy},
   title = {The control of cell expansion in roots},
   journal = {New Phytologist},
   volume = {127},
   number = {1},
   pages = {3-26},
   year = {1994},
   type = {Journal Article}
}

@article{ptashnyk2011,
   author = {Ptashnyk, Mariya and Roose, Tiina and Jones, Davey L and Kirk, Guy JD},
   title = {Enhanced zinc uptake by rice through phytosiderophore secretion: a modelling study},
   journal = {Plant, cell \& environment},
   volume = {34},
   number = {12},
   pages = {2038-2046},
   ISSN = {1365-3040},
   year = {2011},
   type = {Journal Article}
}

@misc{richard1922,
   year = {1922},
   type = {Generic}
}
@book{richardson1922weather,
  title={Weather prediction by numerical process},
  author={Richardson, Lewis Fry},
  pages = {262},
  year={1922},
  publisher={Cambridge university press}
}


@article{roose2004,
   author = {Roose, T and Fowler, AC},
   title = {A model for water uptake by plant roots},
   journal = {Journal of Theoretical Biology},
   volume = {228},
   number = {2},
   pages = {155-171},
   ISSN = {0022-5193},
   year = {2004},
   type = {Journal Article}
}

@article{ruiz2020,
   author = {Ruiz, S and Koebernick, Nicolai and Duncan, Simon and Fletcher, D McKay and Scotson, Callum and Boghi, Andrea and Marin, Maria and Bengough, Anthony G and George, TS and Brown, LK},
   title = {Significance of root hairs at the field scale–modelling root water and phosphorus uptake under different field conditions},
   journal = {Plant and soil},
   volume = {447},
   number = {1},
   pages = {281-304},
   ISSN = {1573-5036},
   year = {2020},
   type = {Journal Article}
}

@article{ruiz2015,
   author = {Ruiz, Siul and Or, Dani and Schymanski, Stan},
   title = {Soil Penetration by Earthworms and Plant Roots—Mechanical Energetics of Bioturbation of Compacted Soils},
   journal = {PLOS ONE},
   volume = {10.1371/journal.pone.0128914},
   year = {2015},
   type = {Journal Article}
}

@article{ruiz2017,
   author = {Ruiz, Siul and Schymanski, Stan and Or, Dani},
   title = {Mechanics and Energetics of Soil Penetration by Earthworms and Plant Roots - Higher Burrowing Rates Cost More},
   journal = {Vadose Zone Journal},
   volume = {10.2136/vzj2017.01.0021},
   DOI = {10.2136/vzj2017.01.0021},
   year = {2017},
   type = {Journal Article}
}

@article{ryan2014,
   author = {Ryan, Peter R and James, Richard A and Weligama, Chandrakumara and Delhaize, Emmanuel and Rattey, Allan and Lewis, David C and Bovill, William D and McDonald, Glenn and Rathjen, Tina M and Wang, Enli},
   title = {Can citrate efflux from roots improve phosphorus uptake by plants? Testing the hypothesis with near‐isogenic lines of wheat},
   journal = {Physiologia Plantarum},
   volume = {151},
   number = {3},
   pages = {230-242},
   ISSN = {0031-9317},
   year = {2014},
   type = {Journal Article}
}

@article{schnepf2012,
   author = {Schnepf, A and Leitner, D and Klepsch, S},
   title = {Modeling phosphorus uptake by a growing and exuding root system},
   journal = {Vadose Zone Journal},
   volume = {11},
   number = {3},
   ISSN = {1539-1663},
   year = {2012},
   type = {Journal Article}
}

@article{silberbush1983,
   author = {Silberbush, M and Barber, SA},
   title = {Sensitivity of simulated phosphorus uptake to parameters used by a mechanistic-mathematical model},
   journal = {Plant and soil},
   volume = {74},
   number = {1},
   pages = {93-100},
   ISSN = {0032-079X},
   year = {1983},
   type = {Journal Article}
}

@book{tinker2000,
   author = {Tinker, Philip Bernard and Nye, Peter Hague},
   title = {Solute movement in the rhizosphere},
   publisher = {Oxford University Press},
   ISBN = {0195352319},
   year = {2000},
   type = {Book}
}

@article{topp2016,
   author = {Topp, Christopher N and Bray, Adam L and Ellis, Nathanael A and Liu, Zhengbin},
   title = {How can we harness quantitative genetic variation in crop root systems for agricultural improvement?},
   journal = {Journal of integrative plant biology},
   volume = {58},
   number = {3},
   pages = {213-225},
   ISSN = {1672-9072},
   year = {2016},
   type = {Journal Article}
}

@article{tracy2015,
   author = {Tracy, Saoirse R and Daly, Keith R and Sturrock, Craig J and Crout, Neil MJ and Mooney, Sacha J and Roose, Tiina},
   title = {Three‐dimensional quantification of soil hydraulic properties using X‐ray Computed Tomography and image‐based modeling},
   journal = {Water Resources Research},
   volume = {51},
   number = {2},
   pages = {1006-1022},
   ISSN = {1944-7973},
   year = {2015},
   type = {Journal Article}
}

@article{vangenuchten1980,
   author = {Van Genuchten, M Th},
   title = {A closed-form equation for predicting the hydraulic conductivity of unsaturated soils},
   journal = {Soil science society of America journal},
   volume = {44},
   number = {5},
   pages = {892-898},
   year = {1980},
   type = {Journal Article}
}

@article{wang2013dual,
   author = {Wang, Yi and Xu, Heng and Kou, Jiaojiao and Shi, Lei and Zhang, Chunyu and Xu, Fangsen},
   title = {Dual effects of transgenic Brassica napus overexpressing CS gene on tolerances to aluminum toxicity and phosphorus deficiency},
   journal = {Plant and soil},
   volume = {362},
   number = {1-2},
   pages = {231-246},
   ISSN = {0032-079X},
   year = {2013},
   type = {Journal Article}
}

@article{whalley2007,
   author = {Whalley, WR and To, J and Kay, BD and Whitmore, AP},
   title = {Prediction of the penetrometer resistance of soils with models with few parameters},
   journal = {Geoderma},
   volume = {137},
   number = {3},
   pages = {370-377},
   year = {2007},
   type = {Journal Article}
}

@article{wissuwa2009,
   author = {Wissuwa, Matthias and Mazzola, Mark and Picard, Christine},
   title = {Novel approaches in plant breeding for rhizosphere-related traits},
   journal = {Plant and Soil},
   volume = {321},
   number = {1-2},
   pages = {409},
   ISSN = {0032-079X},
   year = {2009},
   type = {Journal Article}
}

@article{Yu1993,
   author = {Yu, HS},
   title = {Discussion:“Singular Plastic Fields in Steady Penetration of a Rigid Cone”(Durban, D., and Flek, NA, 1992, ASME J. Appl Mech., 59, pp. 706--710)},
   journal = {Journal of Applied Mechanics},
   volume = {60},
   number = {4},
   pages = {1061-1062},
   year = {1993},
   type = {Journal Article}
}

@article{mckayfletcher2020linking,
  title={Linking root structure to functionality: The impact of root system architecture on citrate enhanced phosphate uptake.},
  author={McKay Fletcher, DM and Ruiz, S and Dias, T and Petroselli, Chiara and Roose, Tiina},
  journal={The New Phytologist},
  year={2020}
}

@article{wang2004modelling,
  title={Modelling the growth and water uptake function of plant root systems: a review},
  author={Wang, Enli and Smith, Chris J},
  journal={Australian journal of agricultural research},
  volume={55},
  number={5},
  pages={501--523},
  year={2004},
  publisher={CSIRO}
}

@misc{ephrath2020exposing,
  title={Exposing the hidden half: root research at the forefront of science},
  author={Ephrath, Jhonathan E and Klein, Tamir and Sharp, Robert E and Lazarovitch, Naftali},
  year={2020},
  publisher={Springer}
}

@book{prusinkiewicz2012algorithmic,
  title={The algorithmic beauty of plants},
  author={Prusinkiewicz, Przemyslaw and Lindenmayer, Aristid},
  year={2012},
  publisher={Springer Science \& Business Media}
}

@article{leitner2010dynamic,
  title={A dynamic root system growth model based on L-Systems},
  author={Leitner, Daniel and Klepsch, Sabine and Bodner, Gernot and Schnepf, Andrea},
  journal={Plant and Soil},
  volume={332},
  number={1-2},
  pages={177--192},
  year={2010},
  publisher={Springer}
}


@article{pages2004root,
  title={Root Typ: a generic model to depict and analyse the root system architecture},
  author={Pages, Lo{\"\i}c and Vercambre, Gilles and Drouet, Jean-Louis and Lecompte, Fran{\c{c}}ois and Collet, Catherine and Le Bot, Jacques},
  journal={Plant and soil},
  volume={258},
  number={1},
  pages={103--119},
  year={2004},
  publisher={Springer}
}

@article{schnepf2020call,
  title={Call for participation: Collaborative benchmarking of functional-structural root architecture models. The case of root water uptake},
  author={Schnepf, Andrea and Black, Christopher K and Couvreur, Valentin and Delory, Benjamin M and Doussan, Claude and Koch, Axelle and Koch, Timo and Javaux, Mathieu and Landl, Magdalena and Leitner, Daniel and others},
  journal={Frontiers in Plant Science},
  volume={11},
  year={2020},
  publisher={Frontiers Media SA}
}

@article{leitner2014impact,
  title={Impact of contrasted maize root traits at flowering on water stress tolerance--a simulation study},
  author={Leitner, Daniel and Meunier, F{\'e}licien and Bodner, Gernot and Javaux, Mathieu and Schnepf, Andrea},
  journal={Field crops research},
  volume={165},
  pages={125--137},
  year={2014},
  publisher={Elsevier}
}

@article{tron2015can,
  title={Can diversity in root architecture explain plant water use efficiency? A modeling study},
  author={Tron, Stefania and Bodner, Gernot and Laio, Francesco and Ridolfi, Luca and Leitner, Daniel},
  journal={Ecological modelling},
  volume={312},
  pages={200--210},
  year={2015},
  publisher={Elsevier}
}
@article{roose2001mathematical,
  title={A mathematical model of plant nutrient uptake},
  author={Roose, Tiina and Fowler, AC and Darrah, PR},
  journal={Journal of mathematical biology},
  volume={42},
  number={4},
  pages={347--360},
  year={2001},
  publisher={Springer}
}

@article{fox1970phosphate,
  title={Phosphate Sorption Isotherms for Evaluating the Phosphate Requirements of Soils 1},
  author={Fox, Robert L and Kamprath, EJ},
  journal={Soil science society of america journal},
  volume={34},
  number={6},
  pages={902--907},
  year={1970},
  publisher={Soil Science Society of America}
}
@article{kinjo1971nitrate,
  title={Nitrate Adsorption: I. In Some Acid Soils of Mexico and South America 1},
  author={Kinjo, T and Pratt, PF},
  journal={Soil Science Society of America Journal},
  volume={35},
  number={5},
  pages={722--725},
  year={1971},
  publisher={Soil Science Society of America}
}

@article{beckett1964potassium,
  title={Potassium-calcium exchange equilibria in soils: specific adsorption sites for potassium},
  author={Beckett, PHT},
  journal={Soil Sci},
  volume={97},
  number={6},
  pages={376--383},
  year={1964}
}
@article{kinniburgh1986general,
  title={General purpose adsorption isotherms},
  author={Kinniburgh, David G},
  journal={Environmental Science \& Technology},
  volume={20},
  number={9},
  pages={895--904},
  year={1986},
  publisher={ACS Publications}
}

@article{liu2006some,
  title={Some consideration on the Langmuir isotherm equation},
  author={Liu, Yu},
  journal={Colloids and Surfaces A: Physicochemical and Engineering Aspects},
  volume={274},
  number={1-3},
  pages={34--36},
  year={2006},
  publisher={Elsevier}
}

@book{radcliffe2018soil,
  title={Soil physics with HYDRUS: Modeling and applications},
  author={Radcliffe, David E and Simunek, Jiri},
  year={2018},
  publisher={CRC press}
}
@article{van1999modeling,
  title={Modeling the dynamic adsorption/desorption of a NOM mixture: Effects of physical and chemical heterogeneity},
  author={Van de Weerd, H and Van Riemsdijk, WH and Leijnse, A},
  journal={Environmental science \& technology},
  volume={33},
  number={10},
  pages={1675--1681},
  year={1999},
  publisher={ACS Publications}
}
@article{zygalakis2012mathematical,
  title={A mathematical model for investigating the effect of cluster roots on plant nutrient uptake},
  author={Zygalakis, KC and Roose, T},
  journal={The European Physical Journal Special Topics},
  volume={204},
  number={1},
  pages={103--118},
  year={2012},
  publisher={Springer}
}

@article{brooks1964hydraulic,
  title={Hydraulic properties of porous media},
  author={Brooks, R and Corey, T},
  journal={Hydrology Papers, Colorado State University},
  volume={24},
  pages={37},
  year={1964}
}

@book{hunt2014percolation,
  title={Percolation theory for flow in porous media},
  author={Hunt, Allen and Ewing, Robert and Ghanbarian, Behzad},
  volume={880},
  year={2014},
  publisher={Springer}
}
@article{lehmann2017foam,
  title={The foam drainage equation for drainage dynamics in unsaturated porous media},
  author={Lehmann, Peter and Hoogland, Frouke and Assouline, S and Or, Dani},
  journal={Water Resources Research},
  volume={53},
  number={7},
  pages={5706--5724},
  year={2017},
  publisher={Wiley Online Library}
}

@article{duncan2018mathematical,
  title={Mathematical modelling of water and solute movement in ridged versus flat planting systems},
  author={Duncan, SJ and Daly, KR and Sweeney, P and Roose, Tiina},
  journal={European Journal of Soil Science},
  volume={69},
  number={6},
  pages={967--979},
  year={2018},
  publisher={Wiley Online Library}
}

@article{seuntjens2004root,
  title={Root-zone modeling of heavy metal uptake and leaching in the presence of organic ligands},
  author={Seuntjens, P and Nowack, B and Schulin, R},
  journal={Plant and Soil},
  volume={265},
  number={1-2},
  pages={61--73},
  year={2004},
  publisher={Springer}
}
@article{lambers2015plant,
  title={Plant adaptations to severely phosphorus-impoverished soils},
  author={Lambers, Hans and Martinoia, Enrico and Renton, Michael},
  journal={Current opinion in plant biology},
  volume={25},
  pages={23--31},
  year={2015},
  publisher={Elsevier}
}

@article{oburger2018sampling,
  title={Sampling root exudates--mission impossible?},
  author={Oburger, Eva and Jones, David L},
  journal={Rhizosphere},
  volume={6},
  pages={116--133},
  year={2018},
  publisher={Elsevier}
}

@article{khademi2010,
    author = "Khademi, Z and Jones, DL and Malakouti, MJ and Asadi, F",
    title = "Organic acids differ in enhancing phosphorus uptake by {Triticum aestivum L}.—effects of rhizosphere concentration and counterion",
    journal = "Plant and soil",
    volume = "334",
    number = "1-2",
    pages = "151-159",
    ISSN = "0032-079X",
    year = "2010",
    type = "Journal Article"
}


@article{mench1991,
    author = "Mench, M and Martin, E1",
    title = "{Mobilization of cadmium and other metals from two soils by root exudates of Zea mays L., Nicotiana tabacum L. and Nicotiana rustica L}",
    journal = "Plant and soil",
    volume = "132",
    number = "2",
    pages = "187-196",
    ISSN = "0032-079X",
    year = "1991",
    type = "Journal Article"
}


@article{hoffland1992quantitative,
    author = "Hoffland, Ellis",
    title = "Quantitative evaluation of the role of organic acid exudation in the mobilization of rock phosphate by rape",
    journal = "Plant and Soil",
    volume = "140",
    number = "2",
    pages = "279-289",
    ISSN = "0032-079X",
    year = "1992",
    type = "Journal Article"
}

@article{newcombe1904chemotropism,
  title={Chemotropism of roots},
  author={Newcombe, Frederick C and Rhodes, Anna L},
  journal={Botanical Gazette},
  volume={37},
  number={1},
  pages={22--34},
  year={1904},
  publisher={The University of Chicago Press}
}
@article{lynch1990substrate,
  title={Substrate flow in the rhizosphere},
  author={Lynch, JM and Whipps, JM},
  journal={Plant and soil},
  volume={129},
  number={1},
  pages={1--10},
  year={1990},
  publisher={Springer}
}

@article{montenegro20193dcellatlas,
  title={3DCellAtlas Meristem: a tool for the global cellular annotation of shoot apical meristems},
  author={Montenegro-Johnson, Thomas and Strauss, Soeren and Jackson, Matthew DB and Walker, Liam and Smith, Richard S and Bassel, George W},
  journal={Plant methods},
  volume={15},
  number={1},
  pages={33},
  year={2019},
  publisher={Springer}
}

@article{hill2008amdahl,
  title={Amdahl's law in the multicore era},
  author={Hill, Mark D and Marty, Michael R},
  journal={Computer},
  volume={41},
  number={7},
  pages={33--38},
  year={2008},
  publisher={IEEE}
}


@article{hillel1976note,
  title={Note Simulation of Root Growth and its Effect on the Pattern of Soil Water Uptake by a Nonuniform Root System},
  author={Hillel, D and Talpaz, H},
  journal={Soil Science},
  volume={121},
  number={5},
  pages={307--312},
  year={1976},
  publisher={LWW}
}

@article{kumar2015evaluation,
  title={Evaluation of root water uptake models--a review},
  author={Kumar, Rohitashw and Shankar, Vijay and Jat, Mahesh Kumar},
  journal={ISH Journal of Hydraulic Engineering},
  volume={21},
  number={2},
  pages={115--124},
  year={2015},
  publisher={Taylor \& Francis}
}
@article{richards1931capillary,
  title={Capillary conduction of liquids through porous mediums},
  author={Richards, Lorenzo Adolph},
  journal={Physics},
  volume={1},
  number={5},
  pages={318--333},
  year={1931},
  publisher={American Institute of Physics}
}

@article{kirk1999model,
  title={A model of phosphate solubilization by organic anion excretion from plant roots},
  author={Kirk, GJ D},
  journal={European Journal of Soil Science},
  volume={50},
  number={3},
  pages={369--378},
  year={1999}
}
@article{or1999liquid,
  title={Liquid retention and interfacial area in variably saturated porous media: Upscaling from single-pore to sample-scale model},
  author={Or, Dani and Tuller, Markus},
  journal={Water Resources Research},
  volume={35},
  number={12},
  pages={3591--3605},
  year={1999},
  publisher={Wiley Online Library}
}
@article{kosugi1998scaling,
  title={Scaling water retention curves for soils with lognormal pore-size distribution},
  author={Kosugi, K and Hopmans, JW},
  journal={Soil Science Society of America Journal},
  volume={62},
  number={6},
  pages={1496--1505},
  year={1998},
  publisher={Wiley Online Library}
}

@article{kuhlmann2012influence,
  title={Influence of soil structure and root water uptake strategy on unsaturated flow in heterogeneous media},
  author={Kuhlmann, A and Neuweiler, I and Van der Zee, SEATM and Helmig, R},
  journal={Water Resources Research},
  volume={48},
  number={2},
  year={2012},
  publisher={Wiley Online Library}
}

@article{rubin1993stochastic,
  title={Stochastic modeling of unsaturated flow in heterogeneous soils with water uptake by plant roots: The parallel columns model},
  author={Rubin, Yoram and Or, Dani},
  journal={Water resources research},
  volume={29},
  number={3},
  pages={619--631},
  year={1993},
  publisher={Wiley Online Library}
}

@article{fan2010effect,
  title={The effect of root architecture on the shearing resistance of root-permeated soils},
  author={Fan, Chia-Cheng and Chen, Yu-wen},
  journal={Ecological Engineering},
  volume={36},
  number={6},
  pages={813--826},
  year={2010},
  publisher={Elsevier}
}

@article{pollen2007temporal,
  title={Temporal and spatial variability in root reinforcement of streambanks: accounting for soil shear strength and moisture},
  author={Pollen, Natasha},
  journal={Catena},
  volume={69},
  number={3},
  pages={197--205},
  year={2007},
  publisher={Elsevier}
}

@article{naveed2018rhizosphere,
  title={Rhizosphere-scale quantification of hydraulic and mechanical properties of soil impacted by root and seed exudates},
  author={Naveed, Muhammad and Brown, Lawrie K and Raffan, Annette Catriona and George, Timothy S and Bengough, AG and Roose, Tiina and Sinclair, Ian and Koebernick, Nicolai and Cooper, Laura and Hallett, Paul David},
  journal={Vadose zone journal},
  volume={17},
  number={1},
  year={2018},
  publisher={The Soil Science Society of America, Inc.}
}


@article{pollen2005estimating,
  title={Estimating the mechanical effects of riparian vegetation on stream bank stability using a fiber bundle model},
  author={Pollen, Natasha and Simon, Andrew},
  journal={Water Resources Research},
  volume={41},
  number={7},
  year={2005},
  publisher={Wiley Online Library}
}

@article{cohen2009fiber,
  title={Fiber bundle model for multiscale modeling of hydromechanical triggering of shallow landslides},
  author={Cohen, Denis and Lehmann, Peter and Or, Dani},
  journal={Water resources research},
  volume={45},
  number={10},
  year={2009},
  publisher={Wiley Online Library}
}

@article{lu2010closed,
  title={A closed-form equation for effective stress in unsaturated soil},
  author={Lu, Ning and Godt, Jonathan W and Wu, David T},
  journal={Water Resources Research},
  volume={46},
  number={5},
  year={2010},
  publisher={Wiley Online Library}
}

@article{briggs2016influence,
  title={The influence of tree root water uptake on the long term hydrology of a clay fill railway embankment},
  author={Briggs, KM and Smethurst, JA and Powrie, William and O’Brien, AS},
  journal={Transportation Geotechnics},
  volume={9},
  pages={31--48},
  year={2016},
  publisher={Elsevier}
}

@article{mencuccini2019modelling,
  title={Modelling water fluxes in plants: from tissues to biosphere},
  author={Mencuccini, Maurizio and Manzoni, Stefano and Christoffersen, Bradley},
  journal={New Phytologist},
  volume={222},
  number={3},
  pages={1207--1222},
  year={2019},
  publisher={Wiley Online Library}
}

@article{daly2017modelling,
  title={Modelling water dynamics in the rhizosphere},
  author={Daly, KR and Cooper, LJ and Koebernick, Nicolai and Evaristo, J and Keyes, SD and Van Veelen, Arjen and Roose, Tiina},
  journal={Rhizosphere},
  volume={4},
  pages={139--151},
  year={2017},
  publisher={Elsevier}
}


@article{biot1941general,
  title={General theory of three-dimensional consolidation},
  author={Biot, Maurice A},
  journal={Journal of applied physics},
  volume={12},
  number={2},
  pages={155--164},
  year={1941},
  publisher={American Institute of Physics}
}

@article{wu2013root,
  title={Root reinforcement of soil: review of analytical models, test results, and applications to design},
  author={Wu, Tien H},
  journal={Canadian Geotechnical Journal},
  volume={50},
  number={3},
  pages={259--274},
  year={2013},
  publisher={NRC Research Press}
}
@article{switala2018numerical,
  title={Numerical modelling of rainfall-induced instability of vegetated slopes},
  author={{\'S}wita{\l}a, BM and Wu, W},
  journal={G{\'e}otechnique},
  volume={68},
  number={6},
  pages={481--491},
  year={2018},
  publisher={Thomas Telford Ltd}
}

@article{cohen2011analytical,
  title={An analytical fiber bundle model for pullout mechanics of root bundles},
  author={Cohen, D and Schwarz, M and Or, Dani},
  journal={Journal of Geophysical Research: Earth Surface},
  volume={116},
  number={F3},
  year={2011},
  publisher={Wiley Online Library}
}

@article{richards1931soil,
  title={Soil-water conduction of liquids in porous mediums},
  author={Richards, LA},
  journal={Physics},
  volume={1},
  pages={318--333},
  year={1931}
}

@article{keyes2017measurement,
  title={Measurement of micro-scale soil deformation around roots using four-dimensional synchrotron tomography and image correlation},
  author={Keyes, SD and Cooper, Laura and Duncan, S and Koebernick, N and Mckay Fletcher, DM and Scotson, CP and Van Veelen, Arjen and Sinclair, Ian and Roose, Tiina},
  journal={Journal of The Royal Society Interface},
  volume={14},
  number={136},
  pages={20170560},
  year={2017},
  publisher={The Royal Society}
}

@article{atwell1993response,
  title={Response of roots to mechanical impedance},
  author={Atwell, BJ},
  journal={Environmental and Experimental Botany},
  volume={33},
  number={1},
  pages={27--40},
  year={1993},
  publisher={Elsevier}
}

@article{abdalla1969mechanics,
  title={The mechanics of root growth in granular media},
  author={Abdalla, AM and Hettiaratchi, DRP and Reece, AR},
  journal={Journal of Agricultural Engineering Research},
  volume={14},
  number={3},
  pages={236--248},
  year={1969},
  publisher={Elsevier}
}

@article{bull2020mechanisms,
  title={Mechanisms of root-reinforcement in soils: an experimental methodology using 4D X-ray computed tomography and digital volume correlation},
  author={Bull, Daniel and Smethurst, Joel and Sinclair, Ian and Pierron, Fabrice and Roose, Tiina and Powrie, William and Bengough, Anthony G},
  journal={Proceedings of the Royal Society A: Mathematical, Physical and Engineering Sciences},
  year={2020}
}

@article{kolb2017physical,
  title={Physical root--soil interactions},
  author={Kolb, Evelyne and Legu{\'e}, Val{\'e}rie and Bogeat-Triboulot, Marie-B{\'e}atrice},
  journal={Physical biology},
  volume={14},
  number={6},
  pages={065004},
  year={2017},
  publisher={IOP Publishing}
}


@article{buckingham1907studies,
  title={Studies on the movement of soil moisture},
  author={Buckingham, Edgar},
  year={1907},
 volume={38},
  publisher={Bureau of Soils Bulletin}
}

@article{lehmann2019deforestation,
  title={Deforestation effects on rainfall-induced shallow landslides: remote sensing and physically-based modelling},
  author={Lehmann, Peter and von Ruette, Jonas and Or, Dani},
  journal={Water Resources Research},
  year={2019},
  publisher={Wiley Online Library}
}

@article{aravena2014quantifying,
  title={Quantifying coupled deformation and water flow in the rhizosphere using X-ray microtomography and numerical simulations},
  author={Aravena, Jazm{\'\i}n E and Berli, Markus and Ruiz, Siul and Su{\'a}rez, Francisco and Ghezzehei, Teamrat A and Tyler, Scott W},
  journal={Plant and Soil},
  volume={376},
  number={1-2},
  pages={95--110},
  year={2014},
  publisher={Springer}
}

@article{fang2019efficient,
  title={An efficient three-dimensional rhizosphere modeling capability to study the effect of root system architecture on soil water and reactive transport},
  author={Fang, Yilin and Yabusaki, Steven B and Ahkami, Amir H and Chen, Xingyuan and Scheibe, Timothy D},
  journal={Plant and Soil},
  volume={441},
  number={1-2},
  pages={33--48},
  year={2019},
  publisher={Springer}
}


@book{incropera1996fundamentals,
  title={Fundamentals of heat and mass transfer},
  author={Incropera, Frank P and DeWitt, David P and Bergman, Theodore L and Lavine, Adrienne S and others},
  volume={6},
  year={1996},
  publisher={Wiley New York}
}

@article{biot1962mechanics,
  title={Mechanics of deformation and acoustic propagation in porous media},
  author={Biot, Maurice A},
  journal={Journal of applied physics},
  volume={33},
  number={4},
  pages={1482--1498},
  year={1962},
  publisher={American Institute of Physics}
}

@incollection{das2018porous,
  title={Porous media applications: electrochemical systems},
  author={Das, Malay K and Mukherjee, Partha P and Muralidhar, K},
  booktitle={Modeling Transport Phenomena in Porous Media with Applications},
  pages={93--122},
  year={2018},
  publisher={Springer}
}
@article{keller2022farm,
  title={Farm vehicles approaching weights of sauropods exceed safe mechanical limits for soil functioning},
  author={Keller, Thomas and Or, Dani},
  journal={Proceedings of the National Academy of Sciences},
  volume={119},
  number={21},
  pages={e2117699119},
  year={2022},
  publisher={National Acad Sciences}
}

@article{duncan2019multiple,
  title={Multiple scale homogenisation of nutrient movement and crop growth in partially saturated soil},
  author={Duncan, Simon J and Daly, Keith R and McKay Fletcher, Daniel M and Ruiz, Siul and Sweeney, Paul and Roose, Tiina},
  journal={Bulletin of mathematical biology},
  volume={81},
  number={10},
  pages={3778--3802},
  year={2019},
  publisher={Springer}
}
@article{fletcher2021precipitation,
  title={Precipitation-optimised targeting of nitrogen fertilisers in a model maize cropping system},
  author={Fletcher, DM McKay and Ruiz, Siul Aljadi and Dias, T and Chadwick, DR and Jones, Davey L and Roose, Tiina},
  journal={Science of the Total Environment},
  volume={756},
  pages={144051},
  year={2021},
  publisher={Elsevier}
}

@article{callow2020optimal,
  title={Optimal X-ray micro-CT image based methods for porosity and permeability quantification in heterogeneous sandstones},
  author={Callow, Ben and Falcon-Suarez, Ismael and Marin-Moreno, Hector and Bull, Jonathan M and Ahmed, Sharif},
  journal={Geophysical Journal International},
  volume={223},
  number={2},
  pages={1210--1229},
  year={2020},
  publisher={Oxford University Press}
}

@article{yang2019pore,
  title={Pore-scale simulation of shale oil flow based on pore network model},
  author={Yang, Yongfei and Wang, Ke and Zhang, Lei and Sun, Hai and Zhang, Kai and Ma, Jingsheng},
  journal={Fuel},
  volume={251},
  pages={683--692},
  year={2019},
  publisher={Elsevier}
}

@article{ruiz2021plant,
  title={Plant--Soil Modelling},
  author={Ruiz, Siul and McKay Fletcher, Daniel  and Williams, Katherine and Roose, Tiina},
  journal={Annual Plant Reviews online},
  pages={127--198},
  year={2021},
  publisher={Wiley Online Library}
}


%%============================================================================%%
%% while using chicago reference style, both abbreviated and expanded form of %%
%% author name format is acceptable. Refer below example for expanded form    %%
%%============================================================================%%

%%  author		= "{Cameron, Deborah}", - single author
%%  author		= "{Saito, Yukio} and {Hyuga, Hiroyuki}", - double author 

%%======================================%%
%% Example for author names with suffix %%
%%======================================%%

%%  author		= "{Price, R. A. Jr} and {Curry, N. {III}} and McCann, K. E. and 
%%					Fielding, J. L. and {Abercrombie, E. Jr}",
